# Supplementary material for: FMLNCSIM: fuzzy measure-based lncRNA functional similarity calculation model
Source: Oncotarget. 2016 Jun 14;7(29):45948–58. doi: 10.18632/oncotarget.10008 (PMC5216773; doi:10.18632/oncotarget.10008)
Supplement: Supplementary file 2 [file oncotarget-07-45948-s002.xlsx]

## Sheet: Sheet1
gdnfos	1	0.280227	0	0	0	0	0	0	0	0	0.102671	0	0	0	0	0	0	0	0	0	0.752736	0	0	0.0140363	0	0	0	1	0	0	0	0	0	0	0.412343	1	0	0.143278	0.0168563	0	0	0	0	0	0.0210544	0	0	0	0
asfmr1	0.280227	1	0	0	0	0	0	0	0.802704	0	0.0639052	0	0	0.16595	0	0	0.0364038	0	0	0	0.280218	0	0.583263	0.796257	0	0	0	0.280227	0	0.900115	0.900115	0	0	0	0.280227	0.280227	0	0	0	0	0	0	0	0	0.588541	0	0.165861	0	0.0825644
hcp5	0	0	1	0.160191	0.538689	0.538689	0.4	0	0	0.434646	0.065796	0	0.106794	0	0.209574	0.538732	0.310386	0	0.160191	0	0	0	0	0	0.160191	0	0.106794	0	0	0	0	0.493833	0	0	0	0	0	0	0.09129	0.160191	0.160191	0	0	0	0	0.232966	0	0	0.209575
mir155hg	0	0	0.160191	1	0	0	0.0640764	0	0.236202	0.0640764	0.0881081	0	0.675624	0	0.0513806	0	0.0949051	0	0.160191	0	0	0.0770712	0	0	0.779036	0.12135	0.519357	0	0	0	0	0	0.0770714	0	0	0	0.0770717	0	0.124481	0.900678	1	0	0.0770715	0.0770717	0	0	0	0	0.0513812
pcgem1	0	0	0.538689	0	1	1	0.247401	0.159626	0	0.215475	0.100661	0	0	0	0.445565	0.927389	0.565598	0	0	0	0	0	0	0	0	0	0	0	0.159621	0	0	0.668475	0	0.106414	0	0	0	0	0.2133	0	0	0	0	0.159626	0	0	0	0	0.445574
cbr3-as1	0	0	0.538689	0	1	1	0.247401	0.159626	0	0.215475	0.100661	0	0	0	0.445565	0.927389	0.565598	0	0	0	0	0	0	0	0	0	0	0	0.159621	0	0	0.668475	0	0.106414	0	0	0	0	0.2133	0	0	0	0	0.159626	0	0	0	0	0.445574
7sk	0	0	0.4	0.0640764	0.247401	0.247401	1	0.328122	0.0969575	0.271654	0.208872	0	0.053397	0	0.131391	0.247418	0.332972	0.4	0.0640764	0	0	0	0	0	0.0640764	0	0.38673	0	0.0638485	0	0	0.229458	0	0.150593	0	0	0	0	0.319308	0.110125	0.0640764	0	0	0.222369	0	0.458785	0	0	0.131392
crnde	0	0	0	0	0.159626	0.159626	0.328122	1	0	0	0.0255399	0	0	0	0.106417	0.159625	0.286277	0	0	0	0	0	0	0	0	0	0	0	0.159621	0	0	0.159625	0	0.106414	0	0	0	0	0.206122	0	0	0	0	0.556066	0	0.0802784	0	0	0.106417
dgcr5	0	0.802704	0	0.236202	0	0	0.0969575	0	1	0.0531411	0.142394	0	0.177407	0.110633	0	0.140469	0.100571	0	0.140469	0	0	0	0.207427	0.846643	0.236542	0.0809001	0.177407	0	0	0.877006	0.877006	0	0	0.146025	0	0	0	0	0.0486005	0.312603	0.236202	0	0	0	0.751535	0.145382	0.110574	0	0.0846757
7sl	0	0	0.434646	0.0640764	0.215475	0.215475	0.271654	0	0.0531411	1	0.101676	0	0.053397	0	0.104787	0.215493	0.193991	0	0.0640764	0	0	0	0.104816	0	0.0640764	0	0.053397	0	0.104864	0	0	0.197533	0.133273	0.0873864	0	0	0	0	0.103812	0.100119	0.0640764	0.10485	0	0	0	0.116483	0	0	0.104788
cdkn2b-as1	0.102671	0.0639052	0.065796	0.0881081	0.100661	0.100661	0.208872	0.0255399	0.142394	0.101676	1	0	0.0898483	0	0.131546	0.111709	0.280496	0.08	0.031692	0	0.0973385	0.131599	0.068085	0.0638691	0.0746887	0.00970801	0.148739	0.102671	0.0986563	0.0446381	0.0446381	0.0825424	0.0255163	0.161375	0.0556586	0.102671	0.13327	0.0229243	0.457782	0.246185	0.0881081	0.0209756	0.018497	0.0844721	0.0410473	0.0663153	0	0.0138536	0.102198
disc2	0	0	0	0	0	0	0	0	0	0	0	1	0	0	0	0	0	0	0	0.754822	0	0	0	0	0	0	0	0	0	0	0	0	0	0	0	0	0	0	0	0	0	0	0	0	0	0	0	0	0
tcl6	0	0	0.106794	0.675624	0	0	0.053397	0	0.177407	0.053397	0.0898483	0	1	0	0.0577951	0	0.0919275	0	0.106794	0	0	0.0770605	0	0	0.692348	0.0809001	0.519261	0	0	0	0	0	0.0770607	0	0	0	0.077061	0	0.121455	0.801447	0.675624	0	0.0770608	0.0770611	0	0	0	0	0.0577958
ak042766	0	0.16595	0	0	0	0	0	0	0.110633	0	0	0	0	1	0	0	0	0	0	0	0	0	0	0.110633	0	0	0	0	0	0.16595	0.16595	0	0	0	0	0	0	0	0	0	0	0	0	0	0	0	0.165861	0	0.0437829
uca1	0	0	0.209574	0.0513806	0.445565	0.445565	0.131391	0.106417	0	0.104787	0.131546	0	0.0577951	0	1	0.445616	0.599248	0	0	0	0	0.0513802	0	0	0.0513781	0	0.0385336	0	0.106414	0	0	0.44565	0.0513803	0.0798106	0	0	0.201082	0	0.296343	0.0642248	0.0513806	0	0.0513804	0.42329	0	0	0	0	0.473492
tdrg1	0	0	0.538732	0	0.927389	0.927389	0.247418	0.159625	0.140469	0.215493	0.111709	0	0	0	0.445616	1	0.578709	0	0.210703	0	0	0	0	0	0	0	0	0	0.159621	0	0	0.668551	0	0.106414	0	0	0	0	0.244314	0	0	0	0	0.159626	0	0	0	0	0.445625
igf2-as	0	0.0364038	0.310386	0.0949051	0.565598	0.565598	0.332972	0.286277	0.100571	0.193991	0.280496	0	0.0919275	0	0.599248	0.578709	1	0	0.231499	0	0.0721986	0.0462427	0.0364038	0.0582446	0.0949036	0	0.0790864	0	0.127697	0.0516916	0.0516916	0.433016	0.0462428	0.106414	0	0	0.136034	0	0.494338	0.119387	0.0949051	0	0.0462429	0.477252	0.0364038	0.147638	0	0	0.482499
a130040m12rik	0	0	0	0	0	0	0.4	0	0	0	0.08	0	0	0	0	0	0	1	0	0	0	0	0	0	0	0	0.666667	0	0	0	0	0	0	0	0	0	0	0	0.117647	0	0	0	0	0	0	0	0	0	0
zfat-as1	0	0	0.160191	0.160191	0	0	0.0640764	0	0.140469	0.0640764	0.031692	0	0.106794	0	0	0.210703	0.231499	0	1	0	0	0	0	0	0.160191	0	0.106794	0	0	0	0	0	0	0	0	0	0	0	0.0804823	0.160191	0.160191	0	0	0	0	0	0	0	0
traf3ip2-as1	0	0	0	0	0	0	0	0	0	0	0	0.754822	0	0	0	0	0	0	0	1	0	0	0	0	0	0	0	0	0	0	0	0	0	0	0	0	0	0	0	0	0	0	0	0	0	0	0	0	0
neat1	0.752736	0.280218	0	0	0	0	0	0	0	0	0.0973385	0	0	0	0	0	0.0721986	0	0	0	1	0	0	0.027604	0	0	0	0.752736	0	0.0308797	0.0308797	0	0	0	0.412368	0.752736	0	0.143278	0.029663	0	0	0	0	0	0.0210526	0	0	0	0
linc00032	0	0	0	0.0770712	0	0	0	0	0	0	0.131599	0	0.0770605	0	0.0513802	0	0.0462427	0	0	0	0	1	0	0	0.0770675	0	0.0513783	0	0	0	0	0	0.0770708	0	0	0	0.746123	0	0.168278	0.0770701	0.0770712	0	0.0770709	0.0770712	0	0	0	0	0.0513808
terc	0	0.583263	0	0	0	0	0	0	0.207427	0.104816	0.068085	0	0	0	0	0	0.0364038	0	0	0	0	0	1	0.207427	0	0	0	0	0.174767	0.207427	0.207427	0	0.062611	0.116511	0	0	0	0	0.0205608	0	0	0.174744	0	0	0.207427	0	0	0	0.060673
c15orf2	0.0140363	0.796257	0	0	0	0	0	0	0.846643	0	0.0638691	0	0	0.110633	0	0	0.0582446	0	0	0	0.027604	0	0.207427	1	0	0	0	0.0140363	0	0.914499	0.914499	0	0	0	0.282181	0.0140363	0	0.0140363	0.0108326	0	0	0	0	0	0.914499	0	0.110574	0	0.0846757
snhg5	0	0	0.160191	0.779036	0	0	0.0640764	0	0.236542	0.0640764	0.0746887	0	0.692348	0	0.0513781	0	0.0949036	0	0.160191	0	0	0.0770675	0	0	1	0.12135	0.666667	0	0	0	0	0	0.0770677	0	0	0	0.077068	0	0.0614898	0.867933	0.779036	0	0.0770678	0.0770681	0	0	0	0	0.0513787
snhg4	0	0	0	0.12135	0	0	0	0	0.0809001	0	0.00970801	0	0.0809001	0	0	0	0	0	0	0	0	0	0	0	0.12135	1	0.0809001	0	0	0	0	0	0	0	0	0	0	0	0.155266	0.193417	0.12135	0	0	0	0	0	0	0	0
mir17hg	0	0	0.106794	0.519357	0	0	0.38673	0	0.177407	0.053397	0.148739	0	0.519261	0	0.0385336	0	0.0790864	0.666667	0.106794	0	0	0.0513783	0	0	0.666667	0.0809001	1	0	0	0	0	0	0.0513785	0	0	0	0.0513787	0	0.169185	0.723278	0.519357	0	0.0513786	0.0513787	0	0	0	0	0.038534
snhg3	1	0.280227	0	0	0	0	0	0	0	0	0.102671	0	0	0	0	0	0	0	0	0	0.752736	0	0	0.0140363	0	0	0	1	0	0	0	0	0	0	0.412343	1	0	0.143278	0.0168563	0	0	0	0	0	0.0210544	0	0	0	0
mir31hg	0	0	0	0	0.159621	0.159621	0.0638485	0.159621	0	0.104864	0.0986563	0	0	0	0.106414	0.159621	0.127697	0	0	0	0	0	0.174767	0	0	0	0	0	1	0	0	0.159621	0.0598955	0.666667	0	0	0	0	0.183373	0	0	0.174823	0	0.159621	0	0	0	0	0.106414
ipw	0	0.900115	0	0	0	0	0	0	0.877006	0	0.0446381	0	0	0.16595	0	0	0.0516916	0	0	0	0.0308797	0	0.207427	0.914499	0	0	0	0	0	1	1	0	0	0	0	0	0	0	0.00899284	0	0	0	0	0	0.743496	0	0.165861	0	0.0825644
mkrn3-as1	0	0.900115	0	0	0	0	0	0	0.877006	0	0.0446381	0	0	0.16595	0	0	0.0516916	0	0	0	0.0308797	0	0.207427	0.914499	0	0	0	0	0	1	1	0	0	0	0	0	0	0	0.00899284	0	0	0	0	0	0.743496	0	0.165861	0	0.0825644
casc2	0	0	0.493833	0	0.668475	0.668475	0.229458	0.159625	0	0.197533	0.0825424	0	0	0	0.44565	0.668551	0.433016	0	0	0	0	0	0	0	0	0	0	0	0.159621	0	0	1	0	0.106414	0	0	0	0	0.174304	0	0	0	0	0.159626	0	0	0	0	0.44566
bc040587	0	0	0	0.0770714	0	0	0	0	0	0.133273	0.0255163	0	0.0770607	0	0.0513803	0	0.0462428	0	0	0	0	0.0770708	0.062611	0	0.0770677	0	0.0513785	0	0.0598955	0	0	0	1	0.0399303	0	0	0.0770714	0	0.0352583	0.0770704	0.0770714	0.062611	0.645395	0.0770714	0	0	0	0	0.0513809
sra1	0	0	0	0	0.106414	0.106414	0.150593	0.106414	0.146025	0.0873864	0.161375	0	0	0	0.0798106	0.106414	0.106414	0	0	0	0	0	0.116511	0	0	0	0	0	0.666667	0	0	0.106414	0.0399303	1	0	0	0	0	0.173186	0.026683	0	0.116549	0	0.106414	0	0.356923	0	0	0.0798106
pink1-as	0.412343	0.280227	0	0	0	0	0	0	0	0	0.0556586	0	0	0	0	0	0	0	0	0	0.412368	0	0	0.282181	0	0	0	0.412343	0	0	0	0	0	0	1	0.412343	0	0.143278	0.0168563	0	0	0	0	0	0.423271	0	0	0	0
sox2-ot	1	0.280227	0	0	0	0	0	0	0	0	0.102671	0	0	0	0	0	0	0	0	0	0.752736	0	0	0.0140363	0	0	0	1	0	0	0	0	0	0	0.412343	1	0	0.143278	0.0168563	0	0	0	0	0	0.0210544	0	0	0	0
ndm29	0	0	0	0.0770717	0	0	0	0	0	0	0.13327	0	0.077061	0	0.201082	0	0.136034	0	0	0	0	0.746123	0	0	0.077068	0	0.0513787	0	0	0	0	0	0.0770714	0	0	0	1	0	0.220781	0.0770707	0.0770717	0	0.0770715	0.301549	0	0	0	0	0.0513811
bx118339	0.143278	0	0	0	0	0	0	0	0	0	0.0229243	0	0	0	0	0	0	0	0	0	0.143278	0	0	0.0140363	0	0	0	0.143278	0	0	0	0	0	0	0.143278	0.143278	0	1	0.0168563	0	0	0	0	0	0.0210544	0	0	0	0
meg3	0.0168563	0	0.09129	0.124481	0.2133	0.2133	0.319308	0.206122	0.0486005	0.103812	0.457782	0	0.121455	0	0.296343	0.244314	0.494338	0.117647	0.0804823	0	0.029663	0.168278	0.0205608	0.0108326	0.0614898	0.155266	0.169185	0.0168563	0.183373	0.00899284	0.00899284	0.174304	0.0352583	0.173186	0.0168563	0.0168563	0.220781	0.0168563	1	0.168612	0.124481	0.0205674	0.0317351	0.255179	0.00247697	0.0559024	0	0	0.215851
dleu2	0	0	0.160191	0.900678	0	0	0.110125	0	0.312603	0.100119	0.246185	0	0.801447	0	0.0642248	0	0.119387	0	0.160191	0	0	0.0770701	0	0	0.867933	0.193417	0.723278	0	0	0	0	0	0.0770704	0.026683	0	0	0.0770707	0	0.168612	1	0.900678	0	0.0770705	0.0770707	0	0.026683	0	0	0.0642256
dleu1	0	0	0.160191	1	0	0	0.0640764	0	0.236202	0.0640764	0.0881081	0	0.675624	0	0.0513806	0	0.0949051	0	0.160191	0	0	0.0770712	0	0	0.779036	0.12135	0.519357	0	0	0	0	0	0.0770714	0	0	0	0.0770717	0	0.124481	0.900678	1	0	0.0770715	0.0770717	0	0	0	0	0.0513812
prins	0	0	0	0	0	0	0	0	0	0.10485	0.0209756	0	0	0	0	0	0	0	0	0	0	0	0.174744	0	0	0	0	0	0.174823	0	0	0	0.062611	0.116549	0	0	0	0	0.0205674	0	0	1	0	0	0	0	0	0	0
rmst	0	0	0	0.0770715	0	0	0	0	0	0	0.018497	0	0.0770608	0	0.0513804	0	0.0462429	0	0	0	0	0.0770709	0	0	0.0770678	0	0.0513786	0	0	0	0	0	0.645395	0	0	0	0.0770715	0	0.0317351	0.0770705	0.0770715	0	1	0.0770715	0	0	0	0	0.051381
hulc	0	0	0	0.0770717	0.159626	0.159626	0.222369	0.556066	0	0	0.0844721	0	0.0770611	0	0.42329	0.159626	0.477252	0	0	0	0	0.0770712	0	0	0.0770681	0	0.0513787	0	0.159621	0	0	0.159626	0.0770714	0.106414	0	0	0.301549	0	0.255179	0.0770707	0.0770717	0	0.0770715	1	0	0.295275	0	0	0.15109
ube3a-as	0.0210544	0.588541	0	0	0	0	0	0	0.751535	0	0.0410473	0	0	0	0	0	0.0364038	0	0	0	0.0210526	0	0.207427	0.914499	0	0	0	0.0210544	0	0.743496	0.743496	0	0	0	0.423271	0.0210544	0	0.0210544	0.00247697	0	0	0	0	0	1	0	0	0	0.060673
atp6v1g2-ddx39b	0	0	0.232966	0	0	0	0.458785	0.0802784	0.145382	0.116483	0.0663153	0	0	0	0	0	0.147638	0	0	0	0	0	0	0	0	0	0	0	0	0	0	0	0	0.356923	0	0	0	0	0.0559024	0.026683	0	0	0	0.295275	0	1	0	0	0
b2 sine rna	0	0.165861	0	0	0	0	0	0	0.110574	0	0	0	0	0.165861	0	0	0	0	0	0	0	0	0	0.110574	0	0	0	0	0	0.165861	0.165861	0	0	0	0	0	0	0	0	0	0	0	0	0	0	0	1	0	0.0437124
mir100hg	0	0	0	0	0	0	0	0	0	0	0.0138536	0	0	0	0	0	0	0	0	0	0	0	0	0	0	0	0	0	0	0	0	0	0	0	0	0	0	0	0	0	0	0	0	0	0	0	0	1	0
kcnq1dn	0	0.0825644	0.209575	0.0513812	0.445574	0.445574	0.131392	0.106417	0.0846757	0.104788	0.102198	0	0.0577958	0.0437829	0.473492	0.445625	0.482499	0	0	0	0	0.0513808	0.060673	0.0846757	0.0513787	0	0.038534	0	0.106414	0.0825644	0.0825644	0.44566	0.0513809	0.0798106	0	0	0.0513811	0	0.215851	0.0642256	0.0513812	0	0.051381	0.15109	0.060673	0	0.0437124	0	1
hla-as1	0.0716391	0	0.540048	0.120143	0.269344	0.269344	0.308599	0	0	0.383492	0.102197	0	0.0961146	0	0.125744	0.269366	0.33191	0	0.272969	0	0.071639	0	0.087372	0.00842072	0.120143	0	0.0961146	0.0716391	0.0874115	0	0	0.246916	0.0313055	0.0699292	0.0716391	0.0716391	0	0.0716391	0.148226	0.137307	0.120143	0.5	0	0	0.0105259	0.13978	0	0	0.125745
esrg	0.0955171	0	0	0.0513812	0.106414	0.106414	0.0532072	0.106414	0	0	0.112301	0	0.0577958	0	0.118346	0.106414	0.11926	0	0	0	0.095517	0.252297	0	0.0105105	0.0513787	0	0.038534	0.0955171	0.106411	0	0	0.106414	0.0513809	0.0798083	0.0955171	0.0955171	0.252259	0.0955171	0.263269	0.0642256	0.0513812	0	0.051381	0.132105	0.014014	0	0	0	0.0990787
wt1-as	0	0.060673	0.209575	0.336163	0.445574	0.445574	0.131392	0.106417	0.0682571	0.104788	0.13506	0	0.273113	0	0.492759	0.445625	0.495344	0	0	0	0	0.0770703	0.060673	0.0682571	0.0770672	0	0.0578004	0	0.106414	0.060673	0.060673	0.44566	0.0770705	0.0798106	0	0	0.0770708	0	0.360897	0.271462	0.336163	0	0.0770706	0.17678	0.060673	0	0	0	0.519267
yiya	0	0	0	0	0	0	0.4	0	0	0	0.08	0	0	0	0	0	0	1	0	0	0	0	0	0	0	0	0.666667	0	0	0	0	0	0	0	0	0	0	0	0.117647	0	0	0	0	0	0	0	0	0	0
ppp3cb	0	0	0	0.0770717	0.159626	0.159626	0.222369	0.556066	0.140469	0	0.101328	0	0.0770611	0	0.42329	0.621305	0.474169	0	0.210703	0	0	0.0770712	0	0	0.0770681	0	0.0513787	0	0.159621	0	0	0.159626	0.0770714	0.106414	0	0	0.301549	0	0.281427	0.0770707	0.0770717	0	0.0770715	0.88694	0	0.0802784	0	0	0.15109
dnm3os	0	0	0.49382	0	0.66845	0.66845	0.229453	0.159625	0.140469	0.197528	0.0993964	0	0	0	0.445633	0.907709	0.475141	0	0.210703	0	0	0	0	0	0	0	0	0	0.159621	0	0	0.883843	0	0.106414	0	0	0	0	0.213854	0	0	0	0	0.159626	0	0	0	0	0.445643
bok-as1	0	0	0.538732	0	0.927389	0.927389	0.247418	0.159625	0.140469	0.215493	0.111709	0	0	0	0.445616	1	0.578709	0	0.210703	0	0	0	0	0	0	0	0	0	0.159621	0	0	0.668551	0	0.106414	0	0	0	0	0.244314	0	0	0	0	0.159626	0	0	0	0	0.445625
pvt1	0	0.0198286	0.20308	0.251096	0.254004	0.254004	0.369564	0.122502	0.194966	0.197772	0.453038	0	0.286797	0	0.223272	0.340366	0.547466	0.153846	0.190837	0	0.0555383	0.0237139	0.0368015	0.0439982	0.302932	0.0373385	0.424151	0	0.190682	0.0374684	0.0374684	0.236137	0.0283213	0.177061	0	0	0.0237141	0	0.528266	0.392361	0.251096	0.0268958	0.023714	0.140266	0.0198286	0.0279449	0	0	0.230243
ifng-as1	0.143278	0	0.160191	0.160191	0	0	0.0640764	0	0	0.0640764	0.0300085	0	0.106794	0	0	0	0.186326	0	0.465843	0	0.143278	0	0	0.0140345	0.160191	0	0.106794	0.143278	0	0	0	0	0	0	0.143278	0.143278	0	0.143278	0.0632299	0.160191	0.160191	0	0	0	0.0210518	0	0	0	0
mestit1	0	0.607883	0	0	0	0	0	0	0.879794	0.0637693	0.0573291	0	0	0	0	0.210703	0.102483	0	0.210703	0	0	0	0.207427	0.755554	0	0	0	0	0	0.755554	0.755554	0	0	0	0	0	0	0	0.0371829	0	0	0	0	0	0.755554	0	0	0	0.060673
b1 sine rna	0.143273	0	0	0	0	0	0.0320196	0	0.0533659	0	0.141998	0	0	0	0	0	0	0	0	0	0.143273	0	0	0.0139952	0	0	0	0.143273	0	0	0	0	0	0.0533659	0.143273	0.143273	0	0.143273	0.0168557	0.093413	0	0	0	0	0.0209929	0.0533659	0	0	0
malat1	0	0	0.148131	0.0385358	0.264354	0.264354	0.461315	0.319457	0	0.165206	0.284204	0	0.0420352	0	0.361168	0.264377	0.485068	0.2	0	0	0	0.172346	0.0187833	0	0.038534	0	0.216849	0	0.128269	0	0	0.36144	0.300276	0.116608	0	0	0.245569	0	0.621019	0.0474283	0.0385358	0.0187833	0.209007	0.36402	0	0.0914767	0	0	0.294841
anti-nos2a	0	0	0	0.0770717	0.106417	0.106417	0.0532087	0.106417	0	0	0.180718	0	0.0770628	0	0.230623	0.106417	0.202664	0	0	0	0	0.626802	0	0	0.0770681	0	0.0578011	0	0.106414	0	0	0.106417	0.0770714	0.0798106	0	0	0.733682	0	0.377841	0.0770709	0.0770717	0	0.0770715	0.276575	0	0	0	0	0.132585
scaant1	0.412343	0.688876	0	0	0	0	0	0	0.191574	0	0.0766414	0	0	0.16595	0	0	0.0364038	0	0	0	0.412369	0	0.0910094	0.397792	0	0	0	0.412343	0	0.241857	0.241857	0	0	0	0.653793	0.412343	0	0.143278	0.0168563	0	0	0	0	0	0.475759	0	0.165861	0	0.0825644
hotair	0	0	0	0.0385359	0.133021	0.133021	0.575104	0.589332	0	0.105917	0.223001	0	0.0440359	0	0.24982	0.133021	0.410364	0.333333	0	0	0	0.0385356	0.0686908	0	0.038534	0	0.318743	0	0.421931	0	0	0.133021	0.262815	0.361655	0	0	0.113362	0	0.496791	0.0513806	0.0385359	0.0687095	0.12798	0.55117	0	0.160952	0	0	0.142736
psors1c3	0	0	0	0	0	0	0	0	0	0.10485	0.0209756	0	0	0	0	0	0	0	0	0	0	0	0.174744	0	0	0	0	0	0.174823	0	0	0	0.062611	0.116549	0	0	0	0	0.0205674	0	0	1	0	0	0	0	0	0	0
hif1a-as1	0	0	0.31444	0	0.668828	0.668828	0.157701	0.159625	0	0.125776	0.0741683	0	0	0	0.606457	0.668904	0.559447	0	0	0	0	0	0	0	0	0	0	0	0.15962	0	0	0.668955	0	0.106414	0	0	0	0	0.202702	0	0	0	0	0.159625	0	0	0	0	0.656261
wrap53	0	0.388842	0	0	0	0	0.333333	0	0.15557	0.0873469	0.142389	0	0	0	0	0	0.0303365	0.666667	0	0	0	0	0.666667	0.15557	0	0	0.5	0	0.116511	0.138284	0.138284	0	0.0417407	0.0873834	0	0	0	0	0.13053	0	0	0.116496	0	0	0.138284	0	0	0	0.0455047
spry4-it1	0	0	0	0.0770712	0	0	0	0	0	0	0.131599	0	0.0770605	0	0.0513802	0	0.0462427	0	0	0	0	1	0	0	0.0770675	0	0.0513783	0	0	0	0	0	0.0770708	0	0	0	0.746123	0	0.168278	0.0770701	0.0770712	0	0.0770709	0.0770712	0	0	0	0	0.0513808
h19	0	0.065395	0.107304	0.0773586	0.161115	0.161115	0.264363	0.151575	0.142047	0.123685	0.525377	0	0.0776724	0.00398017	0.240439	0.195999	0.37435	0.0606061	0.0303941	0	0.018724	0.197026	0.0388974	0.146245	0.0776914	0.0424259	0.13423	0	0.114273	0.127781	0.127781	0.185346	0.0340728	0.117975	0	0	0.209858	0	0.656537	0.152014	0.0773586	0.0158918	0.0303606	0.207388	0.0768296	0.0607763	0.00397376	0	0.211985
pdzrn3-as1	0	0	0	0	0	0	0	0	0.140469	0	0.113818	0	0	0	0	0.210703	0.333849	0	0.210703	0	0.180508	0	0	0.0509594	0	0	0	0	0	0.0764392	0.0764392	0	0	0	0	0	0	0	0.110585	0	0	0	0	0	0	0	0	0	0
epb41l4a-as1	0	0	0	0	0	0	0.4	0	0	0	0.08	0	0	0	0	0	0	1	0	0	0	0	0	0	0	0	0.666667	0	0	0	0	0	0	0	0	0	0	0	0.117647	0	0	0	0	0	0	0	0	0	0
har1b	0.752589	0.688874	0	0	0	0	0	0	0.191574	0	0.0960119	0	0	0.16595	0	0	0.0364038	0	0	0	0.752736	0	0.0910094	0.397791	0	0	0	0.752589	0	0.241857	0.241857	0	0	0	0.834414	0.752589	0	0.143278	0.0168563	0	0	0	0	0	0.475759	0	0.165861	0	0.0825644
har1a	0.752589	0.688874	0	0	0	0	0	0	0.191574	0	0.0960119	0	0	0.16595	0	0	0.0364038	0	0	0	0.752736	0	0.0910094	0.397791	0	0	0	0.752589	0	0.241857	0.241857	0	0	0	0.834414	0.752589	0	0.143278	0.0168563	0	0	0	0	0	0.475759	0	0.165861	0	0.0825644
air	0	0	0	0.0513812	0.106417	0.106417	0.205377	0.41085	0	0	0.0812232	0	0.0577958	0	0.317467	0.106417	0.471553	0	0	0	0	0.0513808	0	0	0.0513787	0	0.038534	0	0.106414	0	0	0.106417	0.0513809	0.0798106	0	0	0.201032	0	0.282517	0.0642256	0.0513812	0	0.051381	0.814352	0	0.332269	0	0	0.113317
linc00271	0	0	0	0	0	0	0	0	0.105352	0	0.109441	0.660469	0	0	0	0.140469	0.278207	0	0.140469	0.666667	0.120339	0	0	0.0382196	0	0	0	0	0	0.0509594	0.0509594	0	0	0	0	0	0	0	0.104441	0	0	0	0	0	0	0	0	0	0
mycnos	0	0	0	0.0770717	0	0	0	0	0	0	0.13327	0	0.077061	0	0.201082	0	0.136034	0	0	0	0	0.746123	0	0	0.077068	0	0.0513787	0	0	0	0	0	0.0770714	0	0	0	1	0	0.220781	0.0770707	0.0770717	0	0.0770715	0.301549	0	0	0	0	0.0513811
lsinct5	0	0	0.329214	0	0.49884	0.49884	0.217815	0.159624	0.105352	0.251993	0.172017	0	0	0	0.37413	0.658346	0.422555	0	0.140469	0	0	0	0.116511	0	0	0	0	0	0.719874	0	0	0.642435	0.0399303	0.539905	0	0	0	0	0.304216	0	0	0.116549	0	0.159624	0	0	0	0	0.374137
fmr4	0.280227	1	0	0	0	0	0	0	0.802704	0	0.0639052	0	0	0.16595	0	0	0.0364038	0	0	0	0.280218	0	0.583263	0.796257	0	0	0	0.280227	0	0.900115	0.900115	0	0	0	0.280227	0.280227	0	0	0	0	0	0	0	0	0.588541	0	0.165861	0	0.0825644
rrp1b	0	0	0	0	0	0	0.4	0	0	0	0.08	0	0	0	0	0	0	1	0	0	0	0	0	0	0	0	0.666667	0	0	0	0	0	0	0	0	0	0	0	0.117647	0	0	0	0	0	0	0	0	0	0
lsamp-as3	0	0	0	0.0770714	0	0	0	0	0	0.133273	0.0255163	0	0.0770607	0	0.0513803	0	0.0462428	0	0	0	0	0.0770708	0.062611	0	0.0770677	0	0.0513785	0	0.0598955	0	0	0	1	0.0399303	0	0	0.0770714	0	0.0352583	0.0770704	0.0770714	0.062611	0.645395	0.0770714	0	0	0	0	0.0513809
bcar4	0	0	0	0	0.159621	0.159621	0.0638485	0.159621	0	0.104864	0.0986563	0	0	0	0.106414	0.159621	0.127697	0	0	0	0	0	0.174767	0	0	0	0	0	1	0	0	0.159621	0.0598955	0.666667	0	0	0	0	0.183373	0	0	0.174823	0	0.159621	0	0	0	0	0.106414
gas5	0	0	0.23296	0.299222	0.359937	0.359937	0.190779	0.079812	0.101375	0.213564	0.314804	0	0.330615	0	0.246789	0.335733	0.464177	0	0.185495	0	0	0.346178	0.0582556	0	0.372876	0.04045	0.319608	0	0.359937	0	0	0.249428	0.0485175	0.308517	0	0	0.261552	0	0.45076	0.508548	0.299222	0.0582743	0.038535	0.105502	0	0	0	0	0.235783
bace1-as	1	0.280227	0	0	0	0	0	0	0	0	0.102671	0	0	0	0	0	0	0	0	0	0.752736	0	0	0.0140363	0	0	0	1	0	0	0	0	0	0	0.412343	1	0	0.143278	0.0168563	0	0	0	0	0	0.0210544	0	0	0	0
dscam-as1	0	0	0	0	0.159621	0.159621	0.0638485	0.159621	0	0.104864	0.0986563	0	0	0	0.106414	0.159621	0.127697	0	0	0	0	0	0.174767	0	0	0	0	0	1	0	0	0.159621	0.0598955	0.666667	0	0	0	0	0.183373	0	0	0.174823	0	0.159621	0	0	0	0	0.106414
pcat1	0	0	0.538689	0	1	1	0.247401	0.159626	0	0.215475	0.100661	0	0	0	0.445565	0.927389	0.565598	0	0	0	0	0	0	0	0	0	0	0	0.159621	0	0	0.668475	0	0.106414	0	0	0	0	0.2133	0	0	0	0	0.159626	0	0	0	0	0.445574
tug1	0.752589	0.688874	0	0	0	0	0	0	0.191574	0	0.0960119	0	0	0.16595	0	0	0.0364038	0	0	0	0.752736	0	0.0910094	0.397791	0	0	0	0.752589	0	0.241857	0.241857	0	0	0	0.834414	0.752589	0	0.143278	0.0168563	0	0	0	0	0	0.475759	0	0.165861	0	0.0825644
snhg11	0	0.0656728	0	0	0	0	0	0	0.0437819	0	0.0091727	0	0	0.0656728	0	0	0.0305757	0	0	0	0.0764392	0	0	0.663323	0	0	0	0	0	0.994985	0.994985	0	0	0	0	0	0	0	0.00899284	0	0	0	0	0	0	0	0.0655671	0	0.0437819
pinc	0	0	0	0	0.159621	0.159621	0.0638485	0.159621	0	0.104864	0.0986563	0	0	0	0.106414	0.159621	0.127697	0	0	0	0	0	0.174767	0	0	0	0	0	1	0	0	0.159621	0.0598955	0.666667	0	0	0	0	0.183373	0	0	0.174823	0	0.159621	0	0	0	0	0.106414
linc00162	0	0.16595	0	0	0	0	0	0	0.110633	0	0	0	0	0.909454	0	0	0	0	0	0	0	0	0	0.110633	0	0	0	0	0	0.16595	0.16595	0	0	0	0	0	0	0	0	0	0	0	0	0	0	0	0.16586	0	0.0437825
bcyrn1	0.222222	0.0695698	0.164601	0	0.293749	0.293749	0.189961	0.124152	0.0552755	0.167144	0.276678	0	0	0.0145943	0.264374	0.346926	0.306881	0	0.0468229	0	0.167275	0	0.0388371	0.0173457	0	0	0	0.222222	0.3109	0.0145943	0.0145943	0.387581	0.0133101	0.27981	0.0916317	0.222222	0	0.0318396	0.351964	0	0	0.0388495	0	0.124153	0.00467877	0	0.0145708	0	0.464379
miat	0	0	0	0	0	0	0.0831727	0	0.116399	0	0.181958	0	0	0	0	0	0	0	0	0	0	0	0	0	0	0	0	0	0	0	0	0	0	0.116913	0	0	0	0	0.121274	0.0667008	0	0	0	0	0	0.116399	0	0	0
map3k14	0	0	0	0.0770717	0.159626	0.159626	0.222369	0.556066	0.140469	0	0.101328	0	0.0770611	0	0.42329	0.621305	0.474169	0	0.210703	0	0	0.0770712	0	0	0.0770681	0	0.0513787	0	0.159621	0	0	0.159626	0.0770714	0.106414	0	0	0.301549	0	0.281427	0.0770707	0.0770717	0	0.0770715	0.88694	0	0.0802784	0	0	0.15109
pca3	0	0	0.538689	0	1	1	0.247401	0.159626	0	0.215475	0.100661	0	0	0	0.445565	0.927389	0.565598	0	0	0	0	0	0	0	0	0	0	0	0.159621	0	0	0.668475	0	0.106414	0	0	0	0	0.2133	0	0	0	0	0.159626	0	0	0	0	0.445574
dapk1	0	0	0	0.0770717	0.159626	0.159626	0.222369	0.556066	0.140469	0	0.101328	0	0.0770611	0	0.42329	0.621305	0.474169	0	0.210703	0	0	0.0770712	0	0	0.0770681	0	0.0513787	0	0.159621	0	0	0.159626	0.0770714	0.106414	0	0	0.301549	0	0.281427	0.0770707	0.0770717	0	0.0770715	0.88694	0	0.0802784	0	0	0.15109
bdnf-as1	0	0.0656728	0	0	0	0	0	0	0.0437819	0	0.0091727	0	0	0.0656728	0	0	0.0305757	0	0	0	0.0764392	0	0	0.663323	0	0	0	0	0	0.994985	0.994985	0	0	0	0	0	0	0	0.00899284	0	0	0	0	0	0	0	0.0655671	0	0.0437819
httas	0.752589	0.688874	0	0	0	0	0	0	0.191574	0	0.0960119	0	0	0.16595	0	0	0.0364038	0	0	0	0.752736	0	0.0910094	0.397791	0	0	0	0.752589	0	0.241857	0.241857	0	0	0	0.834414	0.752589	0	0.143278	0.0168563	0	0	0	0	0	0.475759	0	0.165861	0	0.0825644
daoa-as1	0	0	0	0	0	0	0	0	0	0	0	0.881898	0	0	0	0	0	0	0	0.794665	0	0	0	0	0	0	0	0	0	0	0	0	0	0	0	0	0	0	0	0	0	0	0	0	0	0	0	0	0
kcnq1ot1	0	0.405255	0	0	0.106417	0.106417	0.273435	0.666667	0.566666	0	0.0573343	0	0	0	0.0798128	0.106417	0.253732	0	0	0	0	0	0.138284	0.566666	0	0	0	0	0.106414	0.503703	0.503703	0.106417	0	0.0798104	0	0	0	0	0.194671	0	0	0	0	0.37071	0.503703	0.0602088	0	0	0.102565
c1qtnf9b-as1	0	0	0.538689	0	1	1	0.247401	0.159626	0	0.215475	0.100661	0	0	0	0.445565	0.927389	0.565598	0	0	0	0	0	0	0	0	0	0	0	0.159621	0	0	0.668475	0	0.106414	0	0	0	0	0.2133	0	0	0	0	0.159626	0	0	0	0	0.445574
xist	0	0.434061	0.347956	0	0.58219	0.58219	0.244439	0.119718	0.439918	0.273735	0.18869	0	0	0	0.362166	0.705938	0.48999	0	0.158027	0	0	0	0.147405	0.36473	0	0	0	0	0.539905	0.303941	0.303941	0.452776	0.0299477	0.431924	0	0	0	0	0.332004	0	0	0.0874115	0	0.119718	0.303941	0	0	0	0.374652
gnas-as1	0	0.0910094	0.314361	0	0.314361	0.314361	0.125744	0	0.0910094	0.125744	0.0511291	0	0	0	0.328695	0.314373	0.377797	0	0	0	0.180484	0	0.0910094	0.137331	0	0	0	0	0	0.160492	0.160492	0.314382	0	0	0	0	0	0	0.087114	0	0	0	0	0	0.0910094	0	0	0	0.46471
dlg2as	0	0	0	0	0	0	0	0	0	0	0	0.754822	0	0	0	0	0	0	0	1	0	0	0	0	0	0	0	0	0	0	0	0	0	0	0	0	0	0	0	0	0	0	0	0	0	0	0	0	0
znfx1-as1	0	0	0	0.0513806	0.106414	0.106414	0.0532071	0.106414	0	0.0873864	0.155123	0	0.0577952	0	0.357575	0.106414	0.328376	0	0	0	0	0.0513803	0.116511	0	0.0513782	0	0.0385337	0	0.666667	0	0	0.106414	0.0713456	0.5	0	0	0.201074	0	0.289254	0.0642249	0.0513806	0.116549	0.0513805	0.550339	0	0	0	0	0.0990784
nron	0	0.900115	0	0	0	0	0	0	0.918518	0	0.038523	0	0	0.16595	0	0	0.0364038	0	0	0	0	0	0.207427	0.872987	0	0	0	0	0	0.937732	0.937732	0	0	0	0	0	0	0	0	0	0	0	0	0	0.743496	0	0.165861	0	0.0825644
[truncated: 55 more columns]
