# Supplementary material for: FMLNCSIM: fuzzy measure-based lncRNA functional similarity calculation model
Source: Oncotarget. 2016 Jun 14;7(29):45948–58. doi: 10.18632/oncotarget.10008 (PMC5216773; doi:10.18632/oncotarget.10008)
Supplement: Supplementary file 3 [file oncotarget-07-45948-s003.xlsx]

## Sheet: Sheet1
fmr1-as1(asfmr1)	1	0	0.459667	0.0540124	0.0405093	0.0743203	0	0.0862593	0.0506366	0.359401	0.0506366	0.0540124	0	0.0527936	0.021605	0.0405093	0	0	0	0	0	0	0	0	0.600426	0.0540124	0.0879894	0	0	0	0.0879894	0.0540124	0.0893058	0.459667	0	0	0	0	0	0	0	0	0.666968	0	0.0540124	0.186899	0.0540124	0	0.0486111
ba318c17.1	0	1	0	0.159768	0.328158	0.0559183	0	0	0.398443	0	0.398443	0.159768	0.159763	0.0798838	0.396014	0.106512	0.159763	0.666667	0.358338	1	1	0	0	0	0	0.159767	0	0	0	0	0.159768	0.159768	0.139796	0	0.286392	0	0	0.159766	0	0	0	0.556959	0	0.556216	0.159766	0	0.159768	0.556959	0.577451
har1a(har1f)	0.459667	0	1	0	0	0.0752183	0	0.000903173	0	0	0	0	0	0.0455299	0	0	0	0	0	0	0	0	0	0	0.242154	0	0.0910598	0	0	0	0.0910598	0	0.188173	1	0	0	0	0.0956635	0	0	0	0	0.689049	0	0	0.834498	0	0	0
pcgem1	0.0540124	0.159768	0	1	0.355191	0.165374	0	0	0.617896	0	0.617896	1	0.159763	0.334217	0.347892	0.445613	0.159763	0.106512	0.0798832	0.159768	0.159768	0	0	0	0	0.668522	0.314338	0	0	0	0.668434	1	0.330566	0	0.127814	0	0	0.159766	0	0	0	0.159767	0	0.159768	0.699454	0	1	0.159767	0.707079
7sk	0.0405093	0.328158	0	0.355191	1	0.164899	0	0.0320506	0.453853	0	0.453853	0.355191	0.0639053	0.157543	0.447586	0.273533	0.0639053	0.353596	0.253393	0.328158	0.328158	0	0	0	0	0.32827	0.188606	0	0	0	0.220561	0.355191	0.252203	0	0.17896	0	0	0.0798832	0	0	0.0961571	0.278408	0	0.222429	0.365459	0	0.355191	0.278408	0.535722
anril	0.0743203	0.0559183	0.0752183	0.165374	0.164899	1	0.19167	0.0329254	0.328688	0	0.328688	0.165374	0.147304	0.36125	0.350677	0.29524	0.147304	0.199016	0.427889	0.0559183	0.0559183	0.193763	0.0262404	0.193763	0.0558215	0.153309	0.0876511	0.0435391	0.0347508	0.0435391	0.207523	0.165374	0.324969	0.0752183	0.396014	0.193763	0	0.214715	0.193763	0.193763	0.160771	0.141601	0.0658835	0.140693	0.306721	0.0423841	0.165374	0.141601	0.187997
spry4-it1	0	0	0	0	0	0.19167	1	0	0	0	0	0	0	0.6425	0.0165486	0.497487	0	0.0514847	0.359071	0	0	0.74623	0	0.74623	0	0	0	0.0772267	0.0772267	0.0772267	0.077227	0	0	0	0.415445	0.74623	0	0	0.74623	0.74623	0.077227	0.0514847	0	0.077227	0	0	0	0.0514847	0
tie-1as	0.0862593	0	0.000903173	0	0.0320506	0.0329254	0	1	0	0	0	0	0	0.000451587	0	0	0	0	0	0	0	0	0	0	0.128937	0	0.000903173	0	0	0	0.000903173	0	0	0.000903173	0	0	0	0	0	0	0	0	0.128937	0	0	0	0	0	0
hy1	0.0506366	0.398443	0	0.617896	0.453853	0.328688	0	0	1	0	1	0.617896	0.159763	0.503743	0.681523	0.540659	0.159763	0.348638	0.268964	0.398443	0.398443	0	0	0	0	0.584675	0.350898	0	0	0	0.64767	0.617896	0.57913	0	0.383321	0	0	0.159767	0	0	0	0.308673	0	0.273007	0.667061	0	0.617896	0.308673	0.82925
disc2	0.359401	0	0	0	0	0	0	0	0	1	0	0	0	0	0	0	0	0	0	0	0	0	0	0	0	0	0	0	0	0	0	0	0	0	0	0	0	0	0	0	0	0	0	0	0	0	0	0	0
hy3	0.0506366	0.398443	0	0.617896	0.453853	0.328688	0	0	1	0	1	0.617896	0.159763	0.503743	0.681523	0.540659	0.159763	0.348638	0.268964	0.398443	0.398443	0	0	0	0	0.584675	0.350898	0	0	0	0.64767	0.617896	0.57913	0	0.383321	0	0	0.159767	0	0	0	0.308673	0	0.273007	0.667061	0	0.617896	0.308673	0.82925
prncr1	0.0540124	0.159768	0	1	0.355191	0.165374	0	0	0.617896	0	0.617896	1	0.159763	0.334217	0.347892	0.445613	0.159763	0.106512	0.0798832	0.159768	0.159768	0	0	0	0	0.668522	0.314338	0	0	0	0.668434	1	0.330566	0	0.127814	0	0	0.159766	0	0	0	0.159767	0	0.159768	0.699454	0	1	0.159767	0.707079
cdkn1c-as	0	0.159763	0	0.159763	0.0639053	0.147304	0	0	0.159763	0	0.159763	0.159763	1	0.0798816	0.245561	0.106509	1	0.106508	0.359961	0.159763	0.159763	0	0.174962	0	0	0.159763	0	0.0600542	0	0.0600542	0.159763	0.159763	0.349852	0	0.463905	0	0	0.719921	0	0	0	0.159762	0	0.159763	0.495858	0	0.159763	0.159762	0.159763
gtl2-as	0.0527936	0.0798838	0.0455299	0.334217	0.157543	0.36125	0.6425	0.000451587	0.503743	0	0.503743	0.334217	0.0798816	1	0.34312	0.816466	0.0798816	0.110244	0.390812	0.0798838	0.0798838	0.705672	0	0.705672	0.0455299	0.334268	0.348561	0.0772272	0.0772273	0.0772272	0.538614	0.334217	0.264457	0.0455299	0.477266	0.705672	0	0.0958599	0.705672	0.705672	0.0772275	0.213455	0.0455299	0.226877	0.404961	0	0.334217	0.213455	0.360888
uca1	0.021605	0.396014	0	0.347892	0.447586	0.350677	0.0165486	0	0.681523	0	0.681523	0.347892	0.245561	0.34312	1	0.346982	0.245561	0.37991	0.42789	0.396014	0.396014	0.064666	0.0249946	0.064666	0	0.378097	0.163346	0.0208382	0.0165486	0.0208382	0.349023	0.347892	0.494292	0	0.480648	0.064666	0	0.332342	0.064666	0.064666	0.0165487	0.476943	0	0.43527	0.577716	0	0.347892	0.476943	0.632718
21a	0.0405093	0.106512	0	0.445613	0.273533	0.29524	0.497487	0	0.540659	0	0.540659	0.445613	0.106509	0.816466	0.346982	1	0.106509	0.118498	0.303741	0.106512	0.106512	0.666667	0	0.666667	0	0.589049	0.209559	0.0514848	0.0514848	0.0514848	0.471365	0.445613	0.391404	0	0.378914	0.666667	0	0.119825	0.666667	0.666667	0.051485	0.230746	0	0.254406	0.613507	0	0.445613	0.230746	0.55882
pr antisense	0	0.159763	0	0.159763	0.0639053	0.147304	0	0	0.159763	0	0.159763	0.159763	1	0.0798816	0.245561	0.106509	1	0.106508	0.359961	0.159763	0.159763	0	0.174962	0	0	0.159763	0	0.0600542	0	0.0600542	0.159763	0.159763	0.349852	0	0.463905	0	0	0.719921	0	0	0	0.159762	0	0.159763	0.495858	0	0.159763	0.159762	0.159763
uc.72	0	0.666667	0	0.106512	0.353596	0.199016	0.0514847	0	0.348638	0	0.348638	0.106512	0.106508	0.110244	0.37991	0.118498	0.106508	1	0.607791	0.666667	0.666667	0.051485	0	0.051485	0	0.106512	0	0.0514848	0.0514849	0.0514848	0.132254	0.106512	0.124263	0	0.264403	0.051485	0	0.119824	0.051485	0.051485	0.666667	0.437026	0	0.396553	0.133139	0	0.106512	0.437026	0.46196
uc.160+	0	0.358338	0	0.0798832	0.253393	0.427889	0.359071	0	0.268964	0	0.268964	0.0798832	0.359961	0.390812	0.42789	0.303741	0.359961	0.607791	1	0.358338	0.358338	0.274481	0.0583208	0.274481	0	0.0798831	0	0.0614891	0.0514801	0.0614891	0.118492	0.0798832	0.24655	0	0.602934	0.274481	0	0.331362	0.274481	0.274481	0.350752	0.294567	0	0.250605	0.29323	0	0.0798832	0.294567	0.309912
uc.283+a	0	1	0	0.159768	0.328158	0.0559183	0	0	0.398443	0	0.398443	0.159768	0.159763	0.0798838	0.396014	0.106512	0.159763	0.666667	0.358338	1	1	0	0	0	0	0.159767	0	0	0	0	0.159768	0.159768	0.139796	0	0.286392	0	0	0.159766	0	0	0	0.556959	0	0.556216	0.159766	0	0.159768	0.556959	0.577451
dj974n19.1	0	1	0	0.159768	0.328158	0.0559183	0	0	0.398443	0	0.398443	0.159768	0.159763	0.0798838	0.396014	0.106512	0.159763	0.666667	0.358338	1	1	0	0	0	0	0.159767	0	0	0	0	0.159768	0.159768	0.139796	0	0.286392	0	0	0.159766	0	0	0	0.556959	0	0.556216	0.159766	0	0.159768	0.556959	0.577451
uc.350	0	0	0	0	0	0.193763	0.74623	0	0	0	0	0	0	0.705672	0.064666	0.666667	0	0.051485	0.274481	0	0	1	0	1	0	0	0	0.0772272	0.0772273	0.0772272	0.0772275	0	0	0	0.358837	1	0	0	1	1	0.0772275	0.20115	0	0.301726	0	0	0	0.20115	0
prins	0	0	0	0	0	0.0262404	0	0	0	0	0	0	0.174962	0	0.0249946	0	0.174962	0	0.0583208	0	0	0	1	0	0	0	0	0.0626901	0	0.0626901	0	0	0.0437406	0	0.069985	0	0	0.116642	0	0	0	0	0	0	0.069985	0	0	0	0
uc.446	0	0	0	0	0	0.193763	0.74623	0	0	0	0	0	0	0.705672	0.064666	0.666667	0	0.051485	0.274481	0	0	1	0	1	0	0	0	0.0772272	0.0772273	0.0772272	0.0772275	0	0	0	0.358837	1	0	0	1	1	0.0772275	0.20115	0	0.301726	0	0	0	0.20115	0
ipw	0.600426	0	0.242154	0	0	0.0558215	0	0.128937	0	0	0	0	0	0.0455299	0	0	0	0	0	0	0	0	0	0	1	0	0.160609	0	0	0	0.0910598	0	0	0.242154	0	0	0	0	0	0	0	0	0.900188	0	0	0	0	0	0
neat-1	0.0540124	0.159767	0	0.668522	0.32827	0.153309	0	0	0.584675	0	0.584675	0.668522	0.159763	0.334268	0.378097	0.589049	0.159763	0.106512	0.0798831	0.159767	0.159767	0	0	0	0	1	0.314355	0	0	0	0.668537	0.668522	0.44033	0	0.127813	0	0	0.467563	0	0	0	0.159766	0	0.159768	0.74265	0	0.668522	0.159766	0.649016
nespas	0.0879894	0	0.0910598	0.314338	0.188606	0.0876511	0	0.000903173	0.350898	0	0.350898	0.314338	0	0.348561	0.163346	0.209559	0	0	0	0	0	0	0	0	0.160609	0.314355	1	0	0	0	0.697123	0.314338	0.117881	0.0910598	0	0	0	0	0	0	0	0	0.0910598	0	0.251511	0	0.314338	0	0.235764
bc040587	0	0	0	0	0	0.0435391	0.0772267	0	0	0	0	0	0.0600542	0.0772272	0.0208382	0.0514848	0.0600542	0.0514848	0.0614891	0	0	0.0772272	0.0626901	0.0772272	0	0	0	1	0.645515	1	0.0772272	0	0.0150136	0	0.0583471	0.0772272	0	0.0400362	0.0772272	0.0772272	0.0772272	0.0514848	0	0.0772272	0.0240217	0	0	0.0514848	0
ncrms	0	0	0	0	0	0.0347508	0.0772267	0	0	0	0	0	0	0.0772273	0.0165486	0.0514848	0	0.0514849	0.0514801	0	0	0.0772273	0	0.0772273	0	0	0	0.645515	1	0.645515	0.0772273	0	0	0	0.0463363	0.0772273	0	0	0.0772273	0.0772273	0.0772273	0.0514849	0	0.0772273	0	0	0	0.0514849	0
loc285194	0	0	0	0	0	0.0435391	0.0772267	0	0	0	0	0	0.0600542	0.0772272	0.0208382	0.0514848	0.0600542	0.0514848	0.0614891	0	0	0.0772272	0.0626901	0.0772272	0	0	0	1	0.645515	1	0.0772272	0	0.0150136	0	0.0583471	0.0772272	0	0.0400362	0.0772272	0.0772272	0.0772272	0.0514848	0	0.0772272	0.0240217	0	0	0.0514848	0
air	0.0879894	0.159768	0.0910598	0.668434	0.220561	0.207523	0.077227	0.000903173	0.64767	0	0.64767	0.668434	0.159763	0.538614	0.349023	0.471365	0.159763	0.132254	0.118492	0.159768	0.159768	0.0772275	0	0.0772275	0.0910598	0.668537	0.697123	0.0772272	0.0772273	0.0772272	1	0.668434	0.330572	0.0910598	0.170084	0.0772275	0	0.159766	0.0772275	0.0772275	0.0772275	0.204475	0.0910598	0.22683	0.566946	0	0.668434	0.204475	0.541332
pca3	0.0540124	0.159768	0	1	0.355191	0.165374	0	0	0.617896	0	0.617896	1	0.159763	0.334217	0.347892	0.445613	0.159763	0.106512	0.0798832	0.159768	0.159768	0	0	0	0	0.668522	0.314338	0	0	0	0.668434	1	0.330566	0	0.127814	0	0	0.159766	0	0	0	0.159767	0	0.159768	0.699454	0	1	0.159767	0.707079
bc200	0.0893058	0.139796	0.188173	0.330566	0.252203	0.324969	0	0	0.57913	0	0.57913	0.330566	0.349852	0.264457	0.494292	0.391404	0.349852	0.124263	0.24655	0.139796	0.139796	0	0.0437406	0	0	0.44033	0.117881	0.0150136	0	0.0150136	0.330572	0.330566	1	0.188173	0.429182	0	0	0.447277	0	0	0	0.142015	0.0700871	0.139796	0.64701	0.103135	0.330566	0.142015	0.431716
har1b(har1r)	0.459667	0	1	0	0	0.0752183	0	0.000903173	0	0	0	0	0	0.0455299	0	0	0	0	0	0	0	0	0	0	0.242154	0	0.0910598	0	0	0	0.0910598	0	0.188173	1	0	0	0	0.0956635	0	0	0	0	0.689049	0	0	0.834498	0	0	0
mer11c	0	0.286392	0	0.127814	0.17896	0.396014	0.415445	0	0.383321	0	0.383321	0.127814	0.463905	0.477266	0.480648	0.378914	0.463905	0.264403	0.602934	0.286392	0.286392	0.358837	0.069985	0.358837	0	0.127813	0	0.0583471	0.0463363	0.0583471	0.170084	0.127814	0.429182	0	1	0.358837	0	0.413217	0.358837	0.358837	0.0463364	0.55681	0	0.479352	0.349855	0	0.127814	0.55681	0.250183
ndm29	0	0	0	0	0	0.193763	0.74623	0	0	0	0	0	0	0.705672	0.064666	0.666667	0	0.051485	0.274481	0	0	1	0	1	0	0	0	0.0772272	0.0772273	0.0772272	0.0772275	0	0	0	0.358837	1	0	0	1	1	0.0772275	0.20115	0	0.301726	0	0	0	0.20115	0
evf2	0	0	0	0	0	0	0	0	0	0	0	0	0	0	0	0	0	0	0	0	0	0	0	0	0	0	0	0	0	0	0	0	0	0	0	0	1	0	0	0	0	0	0	0	0	0	0	0	0
meg3	0	0.159766	0.0956635	0.159766	0.0798832	0.214715	0	0	0.159767	0	0.159767	0.159766	0.719921	0.0958599	0.332342	0.119825	0.719921	0.119824	0.331362	0.159766	0.159766	0	0.116642	0	0	0.467563	0	0.0400362	0	0.0400362	0.159766	0.159766	0.447277	0.0956635	0.413217	0	0	1	0	0	0	0.159766	0	0.159766	0.593744	0.0956635	0.159766	0.159766	0.159767
uc.347	0	0	0	0	0	0.193763	0.74623	0	0	0	0	0	0	0.705672	0.064666	0.666667	0	0.051485	0.274481	0	0	1	0	1	0	0	0	0.0772272	0.0772273	0.0772272	0.0772275	0	0	0	0.358837	1	0	0	1	1	0.0772275	0.20115	0	0.301726	0	0	0	0.20115	0
mycnos	0	0	0	0	0	0.193763	0.74623	0	0	0	0	0	0	0.705672	0.064666	0.666667	0	0.051485	0.274481	0	0	1	0	1	0	0	0	0.0772272	0.0772273	0.0772272	0.0772275	0	0	0	0.358837	1	0	0	1	1	0.0772275	0.20115	0	0.301726	0	0	0	0.20115	0
mir155hg	0	0	0	0	0.0961571	0.160771	0.077227	0	0	0	0	0	0	0.0772275	0.0165487	0.051485	0	0.666667	0.350752	0	0	0.0772275	0	0.0772275	0	0	0	0.0772272	0.0772273	0.0772272	0.0772275	0	0	0	0.0463364	0.0772275	0	0	0.0772275	0.0772275	1	0.051485	0	0.0772275	0	0	0	0.051485	0
hulc	0	0.556959	0	0.159767	0.278408	0.141601	0.0514847	0	0.308673	0	0.308673	0.159767	0.159762	0.213455	0.476943	0.230746	0.159762	0.437026	0.294567	0.556959	0.556959	0.20115	0	0.20115	0	0.159766	0	0.0514848	0.0514849	0.0514848	0.204475	0.159767	0.142015	0	0.55681	0.20115	0	0.159766	0.20115	0.20115	0.051485	1	0	0.981368	0.159766	0	0.159767	1	0.398017
fmr1-as1	0.666968	0	0.689049	0	0	0.0658835	0	0.128937	0	0	0	0	0	0.0455299	0	0	0	0	0	0	0	0	0	0	0.900188	0	0.0910598	0	0	0	0.0910598	0	0.0700871	0.689049	0	0	0	0	0	0	0	0	1	0	0	0.280348	0	0	0
htr2a-as1(antisense htr)	0	0.556216	0	0.159768	0.222429	0.140693	0.077227	0	0.273007	0	0.273007	0.159768	0.159763	0.226877	0.43527	0.254406	0.159763	0.396553	0.250605	0.556216	0.556216	0.301726	0	0.301726	0	0.159768	0	0.0772272	0.0772273	0.0772272	0.22683	0.159768	0.139796	0	0.479352	0.301726	0	0.159766	0.301726	0.301726	0.0772275	0.981368	0	1	0.159767	0	0.159768	0.981368	0.357937
sra	0.0540124	0.159766	0	0.699454	0.365459	0.306721	0	0	0.667061	0	0.667061	0.699454	0.495858	0.404961	0.577716	0.613507	0.495858	0.133139	0.29323	0.159766	0.159766	0	0.069985	0	0	0.74265	0.251511	0.0240217	0	0.0240217	0.566946	0.699454	0.64701	0	0.349855	0	0	0.593744	0	0	0	0.159766	0	0.159767	1	0	0.699454	0.159766	0.739099
pink1-as(napink1)	0.186899	0	0.834498	0	0	0.0423841	0	0	0	0	0	0	0	0	0	0	0	0	0	0	0	0	0	0	0	0	0	0	0	0	0	0	0.103135	0.834498	0	0	0	0.0956635	0	0	0	0	0.280348	0	0	1	0	0	0
pvt1	0.0540124	0.159768	0	1	0.355191	0.165374	0	0	0.617896	0	0.617896	1	0.159763	0.334217	0.347892	0.445613	0.159763	0.106512	0.0798832	0.159768	0.159768	0	0	0	0	0.668522	0.314338	0	0	0	0.668434	1	0.330566	0	0.127814	0	0	0.159766	0	0	0	0.159767	0	0.159768	0.699454	0	1	0.159767	0.707079
uc.338	0	0.556959	0	0.159767	0.278408	0.141601	0.0514847	0	0.308673	0	0.308673	0.159767	0.159762	0.213455	0.476943	0.230746	0.159762	0.437026	0.294567	0.556959	0.556959	0.20115	0	0.20115	0	0.159766	0	0.0514848	0.0514849	0.0514848	0.204475	0.159767	0.142015	0	0.55681	0.20115	0	0.159766	0.20115	0.20115	0.051485	1	0	0.981368	0.159766	0	0.159767	1	0.398017
ptenp1	0.0486111	0.577451	0	0.707079	0.535722	0.187997	0	0	0.82925	0	0.82925	0.707079	0.159763	0.360888	0.632718	0.55882	0.159763	0.46196	0.309912	0.577451	0.577451	0	0	0	0	0.649016	0.235764	0	0	0	0.541332	0.707079	0.431716	0	0.250183	0	0	0.159767	0	0	0	0.398017	0	0.357937	0.739099	0	0.707079	0.398017	1
e2f4 antisense	0	1	0	0.159768	0.328158	0.0559183	0	0	0.398443	0	0.398443	0.159768	0.159763	0.0798838	0.396014	0.106512	0.159763	0.666667	0.358338	1	1	0	0	0	0	0.159767	0	0	0	0	0.159768	0.159768	0.139796	0	0.286392	0	0	0.159766	0	0	0	0.556959	0	0.556216	0.159766	0	0.159768	0.556959	0.577451
uc.21	0	0.666667	0	0.106512	0.353596	0.199016	0.0514847	0	0.348638	0	0.348638	0.106512	0.106508	0.110244	0.37991	0.118498	0.106508	1	0.607791	0.666667	0.666667	0.051485	0	0.051485	0	0.106512	0	0.0514848	0.0514849	0.0514848	0.132254	0.106512	0.124263	0	0.264403	0.051485	0	0.119824	0.051485	0.051485	0.666667	0.437026	0	0.396553	0.133139	0	0.106512	0.437026	0.46196
uc283+a	0	0.358338	0	0.0798832	0.253393	0.427889	0.359071	0	0.268964	0	0.268964	0.0798832	0.359961	0.390812	0.42789	0.303741	0.359961	0.607791	1	0.358338	0.358338	0.274481	0.0583208	0.274481	0	0.0798831	0	0.0614891	0.0514801	0.0614891	0.118492	0.0798832	0.24655	0	0.602934	0.274481	0	0.331362	0.274481	0.274481	0.350752	0.294567	0	0.250605	0.29323	0	0.0798832	0.294567	0.309912
dgcr5	0.405615	0	0.0910598	0	0.116397	0.119985	0	0.498381	0	0	0	0	0	0.0455299	0.045165	0	0	0.236275	0.118308	0	0	0	0	0	0.75563	0.21077	0.0910598	0	0	0	0.0910598	0	0.0526925	0.0910598	0	0	0	0.140513	0	0	0.354412	0	0.607971	0	0.0843079	0	0	0	0
p53 mrna	0.0324074	0.479123	0	0.413734	0.537943	0.439257	0.117629	0	0.779542	0	0.779542	0.413734	0.268385	0.528784	0.880198	0.551776	0.268385	0.457478	0.566318	0.479123	0.479123	0.1726	0.0249946	0.1726	0	0.477546	0.185065	0.0263545	0.0220649	0.0263545	0.421751	0.413734	0.56884	0	0.579921	0.1726	0	0.353621	0.1726	0.1726	0.022065	0.507846	0	0.476287	0.649722	0	0.413734	0.507846	0.777703
tsix	0.184766	0	0.277149	0	0	0.0277149	0	0	0	0	0	0	0	0	0	0	0	0	0	0	0	0	0	0	0	0	0	0	0	0	0	0	0.0692872	0.277149	0	0	0	0	0	0	0	0	0.277149	0	0	0.277149	0	0	0
wt1-as	0.0439947	0.286697	0.0364239	0.331279	0.277059	0.405502	0.0463357	0.000361269	0.564742	0	0.564742	0.331279	0.463905	0.364458	0.62921	0.301808	0.463905	0.394196	0.485173	0.286697	0.286697	0.046336	0.069985	0.046336	0.0364239	0.423874	0.278849	0.0583467	0.0463359	0.0583467	0.479351	0.331279	0.464304	0.0364239	0.45684	0.046336	0	0.567451	0.046336	0.046336	0.201784	0.356093	0.0364239	0.315498	0.662187	0	0.331279	0.356093	0.468437
six3os	0.184766	0	0.277149	0	0	0.0277149	0	0	0	0	0	0	0	0	0	0	0	0	0	0	0	0	0	0	0	0	0	0	0	0	0	0	0.0692872	0.277149	0	0	0	0	0	0	0	0	0.277149	0	0	0.277149	0	0	0
uc.364	0	0	0	0	0	0.193763	0.74623	0	0	0	0	0	0	0.705672	0.064666	0.666667	0	0.051485	0.274481	0	0	1	0	1	0	0	0	0.0772272	0.0772273	0.0772272	0.0772275	0	0	0	0.358837	1	0	0	1	1	0.0772275	0.20115	0	0.301726	0	0	0	0.20115	0
l1pa16	0	0.286392	0	0.127814	0.17896	0.396014	0.415445	0	0.383321	0	0.383321	0.127814	0.463905	0.477266	0.480648	0.378914	0.463905	0.264403	0.602934	0.286392	0.286392	0.358837	0.069985	0.358837	0	0.127813	0	0.0583471	0.0463363	0.0583471	0.170084	0.127814	0.429182	0	1	0.358837	0	0.413217	0.358837	0.358837	0.0463364	0.55681	0	0.479352	0.349855	0	0.127814	0.55681	0.250183
malat1	0.0253183	0.34847	0	0.341619	0.406198	0.543822	0.193379	0	0.721799	0	0.721799	0.341619	0.239842	0.495735	0.712064	0.538776	0.239842	0.433085	0.614262	0.34847	0.34847	0.208346	0.0233283	0.208346	0	0.370361	0.104793	0.0297459	0.0257424	0.0297459	0.317367	0.341619	0.551088	0	0.693335	0.208346	0	0.292552	0.208346	0.208346	0.118636	0.418069	0	0.375398	0.552402	0	0.341619	0.418069	0.613228
zfas1	0	0.159763	0	0.159763	0.0639053	0.147304	0	0	0.159763	0	0.159763	0.159763	1	0.0798816	0.245561	0.106509	1	0.106508	0.359961	0.159763	0.159763	0	0.174962	0	0	0.159763	0	0.0600542	0	0.0600542	0.159763	0.159763	0.349852	0	0.463905	0	0	0.719921	0	0	0	0.159762	0	0.159763	0.495858	0	0.159763	0.159762	0.159763
anti-nos2a	0	0.106512	0	0.106512	0.053256	0.277735	0.626926	0	0.139797	0	0.139797	0.106512	0.106509	0.634711	0.171336	0.59027	0.106509	0.118498	0.336391	0.106512	0.106512	0.733771	0	0.733771	0	0.106512	0	0.0772272	0.0772273	0.0772272	0.176963	0.106512	0.124263	0	0.417005	0.733771	0	0.391624	0.733771	0.733771	0.0772275	0.24751	0	0.276758	0.133139	0	0.106512	0.24751	0.127814
hotair	0.0231482	0.616024	0	0.439844	0.532521	0.31326	0.0386135	0	0.69924	0	0.69924	0.439844	0.448639	0.320489	0.748952	0.345656	0.448639	0.539053	0.575779	0.616024	0.616024	0.113446	0.0687692	0.113446	0	0.329352	0.104779	0.262915	0.128062	0.262915	0.351677	0.439844	0.41807	0	0.616054	0.113446	0	0.407374	0.113446	0.113446	0.0386138	0.630353	0	0.577875	0.652176	0	0.439844	0.630353	0.774335
lincrna-p21	0	0.159764	0	0.159765	0.0798823	0.22792	0	0	0.369824	0	0.369824	0.159765	0.71992	0.0958588	0.239843	0.119823	0.71992	0.119823	0.331361	0.159764	0.159764	0	0.116642	0	0	0.159764	0	0.0400362	0	0.0400362	0.159765	0.159765	0.515451	0	0.680322	0	0	0.579883	0	0	0	0.159764	0	0.159765	0.439843	0	0.159765	0.159764	0.159765
cbr3-as1(plncrna-1)	0.0540124	0.159768	0	1	0.355191	0.165374	0	0	0.617896	0	0.617896	1	0.159763	0.334217	0.347892	0.445613	0.159763	0.106512	0.0798832	0.159768	0.159768	0	0	0	0	0.668522	0.314338	0	0	0	0.668434	1	0.330566	0	0.127814	0	0	0.159766	0	0	0	0.159767	0	0.159768	0.699454	0	1	0.159767	0.707079
bace1as	0.186899	0	0.752693	0	0	0.0423841	0	0	0	0	0	0	0	0	0	0	0	0	0	0	0	0	0	0	0	0	0	0	0	0	0	0	0.25	0.752693	0	0	0	0.0956635	0	0	0	0	0.280348	0	0	0.412541	0	0	0
heih	0	0.556216	0	0.159768	0.222429	0.140693	0.077227	0	0.273007	0	0.273007	0.159768	0.159763	0.226877	0.43527	0.254406	0.159763	0.396553	0.250605	0.556216	0.556216	0.301726	0	0.301726	0	0.159768	0	0.0772272	0.0772273	0.0772272	0.22683	0.159768	0.139796	0	0.479352	0.301726	0	0.159766	0.301726	0.301726	0.0772275	0.981368	0	1	0.159767	0	0.159768	0.981368	0.357937
linc-md1	0.332693	0	0.0463042	0	0	0.0358684	0	0.000903173	0	0	0	0	0	0.0455299	0	0	0	0	0	0	0	0	0	0	0.0463042	0	0.0910598	0	0	0	0.0910598	0	0	0.0463042	0	0	0	0	0	0	0	0	0.498587	0	0	0	0	0	0
h19	0.115484	0.353056	0.0143779	0.24731	0.397201	0.489326	0.150095	0.0136199	0.646148	0	0.646148	0.24731	0.201057	0.479094	0.744766	0.459899	0.201057	0.366875	0.50619	0.353056	0.353056	0.20718	0.0217166	0.20718	0.0843326	0.293537	0.141478	0.0593404	0.0284517	0.0593404	0.31923	0.24731	0.476498	0.0143779	0.618248	0.20718	0	0.245164	0.20718	0.20718	0.0412568	0.467925	0.0687895	0.436744	0.419786	0	0.24731	0.467925	0.523897
uc.159	0	0.666667	0	0.106512	0.353596	0.199016	0.0514847	0	0.348638	0	0.348638	0.106512	0.106508	0.110244	0.37991	0.118498	0.106508	1	0.607791	0.666667	0.666667	0.051485	0	0.051485	0	0.106512	0	0.0514848	0.0514849	0.0514848	0.132254	0.106512	0.124263	0	0.264403	0.051485	0	0.119824	0.051485	0.051485	0.666667	0.437026	0	0.396553	0.133139	0	0.106512	0.437026	0.46196
uc.73a	0	0.995134	0	0.159768	0.327998	0.0559184	0	0	0.399834	0	0.399834	0.159768	0.159763	0.079884	0.396637	0.106512	0.159763	0.663422	0.359961	0.995134	0.995134	0	0	0	0	0.159768	0	0	0	0	0.159768	0.159768	0.139796	0	0.286349	0	0	0.159766	0	0	0	0.556849	0	0.556106	0.159767	0	0.159768	0.556849	0.579884
neat-1	0	0.159763	0	0.159763	0.0639053	0.147304	0	0	0.159763	0	0.159763	0.159763	1	0.0798816	0.245561	0.106509	1	0.106508	0.359961	0.159763	0.159763	0	0.174962	0	0	0.159763	0	0.0600542	0	0.0600542	0.159763	0.159763	0.349852	0	0.463905	0	0	0.719921	0	0	0	0.159762	0	0.159763	0.495858	0	0.159763	0.159762	0.159763
ahif	0.0405093	0.159765	0	0.499188	0.210466	0.243566	0	0	0.590852	0	0.590852	0.499188	0.719921	0.425713	0.443455	0.374391	0.719921	0.119824	0.331362	0.159765	0.159765	0	0.116642	0	0	0.499256	0.444847	0.0400362	0	0.0400362	0.709522	0.499188	0.498467	0	0.413217	0	0	0.579884	0	0	0	0.159765	0	0.159766	0.779472	0	0.499188	0.159765	0.465297
lsinct5	0.0405093	0.159766	0	0.498936	0.300185	0.24065	0	0	0.531561	0	0.531561	0.498936	0.719921	0.299367	0.475573	0.481727	0.719921	0.119824	0.331362	0.159766	0.159766	0	0.116642	0	0	0.719921	0.20957	0.0400362	0	0.0400362	0.498946	0.498936	0.595875	0	0.413217	0	0	0.810732	0	0	0	0.159766	0	0.159766	0.925581	0	0.498936	0.159766	0.551166
ncran	0.0405093	0.106512	0	0.445613	0.183799	0.326819	0.497487	0	0.570762	0	0.570762	0.445613	0.106509	0.912486	0.362983	0.83421	0.106509	0.118498	0.303741	0.106512	0.106512	0.666667	0	0.666667	0	0.445682	0.328712	0.0514848	0.0514848	0.0514848	0.631399	0.445613	0.293837	0	0.378914	0.666667	0	0.119825	0.666667	0.666667	0.051485	0.230746	0	0.254406	0.472445	0	0.445613	0.230746	0.433057
igf2as	0.405615	0	0.0910598	0	0	0.0506021	0	0.128937	0	0	0	0	0	0.0455299	0	0	0	0	0	0	0	0	0	0	0.75563	0	0.0910598	0	0	0	0.0910598	0	0	0.0910598	0	0	0	0	0	0	0	0	0.607971	0	0	0	0	0	0
gas5	0.0270062	0.0958596	0	0.431953	0.261997	0.430111	0.0463313	0	0.448504	0	0.448504	0.431953	0.431953	0.257931	0.408376	0.288043	0.431953	0.473856	0.661798	0.0958596	0.0958596	0.0463316	0.069985	0.0463316	0	0.299362	0.125735	0.0583422	0.0463315	0.0583422	0.330213	0.431953	0.407706	0	0.33887	0.0463316	0	0.386589	0.0463316	0.0463316	0.472768	0.132249	0	0.126746	0.667188	0	0.431953	0.132249	0.426868
pcat1	0.0540124	0.159768	0	1	0.355191	0.165374	0	0	0.617896	0	0.617896	1	0.159763	0.334217	0.347892	0.445613	0.159763	0.106512	0.0798832	0.159768	0.159768	0	0	0	0	0.668522	0.314338	0	0	0	0.668434	1	0.330566	0	0.127814	0	0	0.159766	0	0	0	0.159767	0	0.159768	0.699454	0	1	0.159767	0.707079
ncrna-ccnd1	0	0.159763	0	0.159763	0.0639053	0.147304	0	0	0.159763	0	0.159763	0.159763	1	0.0798816	0.245561	0.106509	1	0.106508	0.359961	0.159763	0.159763	0	0.174962	0	0	0.159763	0	0.0600542	0	0.0600542	0.159763	0.159763	0.349852	0	0.463905	0	0	0.719921	0	0	0	0.159762	0	0.159763	0.495858	0	0.159763	0.159762	0.159763
tp53tg1	0	0.995134	0	0.159768	0.327998	0.0559184	0	0	0.399834	0	0.399834	0.159768	0.159763	0.079884	0.396637	0.106512	0.159763	0.663422	0.359961	0.995134	0.995134	0	0	0	0	0.159768	0	0	0	0	0.159768	0.159768	0.139796	0	0.286349	0	0	0.159766	0	0	0	0.556849	0	0.556106	0.159767	0	0.159768	0.556849	0.579884
miat	0	0	0	0	0.11649	0.110839	0	0.0801266	0	0	0	0	0	0	0	0	0	0	0	0	0	0	0	0	0	0	0	0	0	0	0	0	0	0	0	0	0	0	0	0	0	0	0	0	0	0	0	0	0
deltamycn	0	0	0	0	0	0.193763	0.74623	0	0	0	0	0	0	0.705672	0.064666	0.666667	0	0.051485	0.274481	0	0	1	0	1	0	0	0	0.0772272	0.0772273	0.0772272	0.0772275	0	0	0	0.358837	1	0	0	1	1	0.0772275	0.20115	0	0.301726	0	0	0	0.20115	0
bc1	0.432407	0.119824	0.344525	0.374202	0.257302	0.27565	0	0.0644687	0.472499	0	0.472499	0.374202	0.539941	0.264649	0.445849	0.385382	0.539941	0.0958595	0.289942	0.119824	0.119824	0	0.0874812	0	0.450094	0.539941	0.179942	0.0300271	0	0.0300271	0.396974	0.374202	0.592357	0.344525	0.354186	0	0	0.648585	0	0	0	0.127813	0.5	0.119825	0.793355	0.140174	0.374202	0.127813	0.459305
kcnq1ot1	0.202807	0.596032	0.0364239	0.127813	0.327554	0.172637	0	0.051575	0.376886	0	0.376886	0.127813	0.463905	0.104304	0.526448	0.106511	0.463905	0.496693	0.534473	0.596032	0.596032	0	0.069985	0	0.302252	0.127813	0.0364239	0.0240217	0	0.0240217	0.146025	0.127813	0.388591	0.0364239	0.478534	0	0	0.413217	0	0	0	0.397971	0.243188	0.365654	0.349855	0	0.127813	0.397971	0.469937
terra	0	0.666667	0	0.106512	0.273465	0.228328	0.497665	0	0.348638	0	0.348638	0.106512	0.106508	0.575894	0.41932	0.533435	0.106508	0.538614	0.542493	0.666667	0.666667	0.604735	0	0.604735	0	0.106512	0	0.0514846	0.0514847	0.0514846	0.132254	0.106512	0.124263	0	0.487493	0.604735	0	0.119824	0.604735	0.604735	0.0514849	0.493155	0	0.471391	0.133139	0	0.106512	0.493155	0.46196
uc.346+	0	0.358338	0	0.0798832	0.253393	0.427889	0.359071	0	0.268964	0	0.268964	0.0798832	0.359961	0.390812	0.42789	0.303741	0.359961	0.607791	1	0.358338	0.358338	0.274481	0.0583208	0.274481	0	0.0798831	0	0.0614891	0.0514801	0.0614891	0.118492	0.0798832	0.24655	0	0.602934	0.274481	0	0.331362	0.274481	0.274481	0.350752	0.294567	0	0.250605	0.29323	0	0.0798832	0.294567	0.309912
mdm2-as	0.0540124	0.159768	0	1	0.355191	0.165374	0	0	0.617896	0	0.617896	1	0.159763	0.334217	0.347892	0.445613	0.159763	0.106512	0.0798832	0.159768	0.159768	0	0	0	0	0.668522	0.314338	0	0	0	0.668434	1	0.330566	0	0.127814	0	0	0.159766	0	0	0	0.159767	0	0.159768	0.699454	0	1	0.159767	0.707079
xist	0.132892	0.127813	0.110859	0.565657	0.303698	0.289665	0	0	0.558397	0	0.558397	0.565657	0.463905	0.309325	0.513796	0.432555	0.463905	0.106511	0.275478	0.127813	0.127813	0	0.069985	0	0	0.565657	0.188609	0.0240217	0	0.0240217	0.433054	0.565657	0.5987	0.110859	0.329884	0	0	0.567116	0	0	0	0.133139	0.110859	0.127813	0.86062	0.110859	0.565657	0.133139	0.583901
disc1	0.279534	0	0	0	0	0	0	0	0	0.692314	0	0	0	0	0	0	0	0	0	0	0	0	0	0	0	0	0	0	0	0	0	0	0	0	0	0	0	0	0	0	0	0	0	0	0	0	0	0	0
dlg2as	0.279534	0	0	0	0	0	0	0	0	0.692314	0	0	0	0	0	0	0	0	0	0	0	0	0	0	0	0	0	0	0	0	0	0	0	0	0	0	0	0	0	0	0	0	0	0	0	0	0	0	0
ndm29(29a)	0.0540124	0.159768	0	0.66842	0.32824	0.132216	0	0	0.617896	0	0.617896	0.66842	0.159763	0.334217	0.328652	0.666667	0.159763	0.106512	0.0798832	0.159768	0.159768	0	0	0	0	0.883573	0.314338	0	0	0	0.668434	0.66842	0.44033	0	0.127814	0	0	0.159766	0	0	0	0.159767	0	0.159768	0.736209	0	0.66842	0.159767	0.698525
uc.279	0	0	0	0	0	0.193763	0.74623	0	0	0	0	0	0	0.705672	0.064666	0.666667	0	0.051485	0.274481	0	0	1	0	1	0	0	0	0.0772272	0.0772273	0.0772272	0.0772275	0	0	0	0.358837	1	0	0	1	1	0.0772275	0.20115	0	0.301726	0	0	0	0.20115	0
nron	0.45032	0.334704	0.161436	0	0.101523	0.045876	0	0.0859583	0.125489	0	0.125489	0	0	0.0364239	0.123603	0	0	0.251028	0.143416	0.334704	0.334704	0	0	0	0.625188	0	0.0607065	0	0	0	0.0607065	0	0	0.161436	0.040164	0	0	0	0	0	0	0.0903689	0.600125	0.0803279	0	0	0	0.0903689	0.200783
uc.460	0	0	0	0	0	0.193763	0.74623	0	0	0	0	0	0	0.705672	0.064666	0.666667	0	0.051485	0.274481	0	0	1	0	1	0	0	0	0.0772272	0.0772273	0.0772272	0.0772275	0	0	0	0.358837	1	0	0	1	1	0.0772275	0.20115	0	0.301726	0	0	0	0.20115	0
uc.379	0	0	0	0	0	0.193763	0.74623	0	0	0	0	0	0	0.705672	0.064666	0.666667	0	0.051485	0.274481	0	0	1	0	1	0	0	0	0.0772272	0.0772273	0.0772272	0.0772275	0	0	0	0.358837	1	0	0	1	1	0.0772275	0.20115	0	0.301726	0	0	0	0.20115	0
[truncated: 46 more columns]
