# Supplementary material for: FMLNCSIM: fuzzy measure-based lncRNA functional similarity calculation model
Source: Oncotarget. 2016 Jun 14;7(29):45948–58. doi: 10.18632/oncotarget.10008 (PMC5216773; doi:10.18632/oncotarget.10008)
Supplement: Supplementary file 4 [file oncotarget-07-45948-s004.xls]

## Sheet: Sheet1
acute lymphoblastic leukemia	h19
acute lymphoblastic leukemia	malat1
acute lymphoblastic leukemia	p53 mrna
acute lymphoblastic leukemia	gas5
acute lymphoblastic leukemia	uc.159
acute lymphoblastic leukemia	uc.21
acute lymphoblastic leukemia	uc.72
acute lymphoblastic leukemia	mir155hg
acute lymphoblastic leukemia	uc.160+
acute lymphoblastic leukemia	uc.346+
acute lymphoblastic leukemia	uc283+a
acute lymphoblastic leukemia	bc200
acute lymphoblastic leukemia	uca1
acute lymphoblastic leukemia	wt1-as
acute lymphoblastic leukemia	hotair
acute lymphoblastic leukemia	meg3
acute lymphoblastic leukemia	gtl2-as
acute lymphoblastic leukemia	xist
acute lymphoblastic leukemia	ahif
acute lymphoblastic leukemia	21a
acute lymphoblastic leukemia	nespas
acute lymphoblastic leukemia	tie-1as
acute lymphoblastic leukemia	7sk
acute lymphoblastic leukemia	hulc
acute lymphoblastic leukemia	evf2
acute lymphoblastic leukemia	disc2
acute lymphoblastic leukemia	rmrp
acute lymphoblastic leukemia	atxn8os
acute lymphoblastic leukemia	hy1
acute lymphoblastic leukemia	hy3
acute lymphoblastic leukemia	mer11c
acute lymphoblastic leukemia	sra
acute lymphoblastic leukemia	anti-nos2a
acute lymphoblastic leukemia	bc1
acute lymphoblastic leukemia	l1pa16
acute lymphoblastic leukemia	dgcr5
acute lymphoblastic leukemia	nron
acute lymphoblastic leukemia	terra
acute lymphoblastic leukemia	kcnq1ot1
acute lymphoblastic leukemia	ptenp1
acute lymphoblastic leukemia	ak023948
acute lymphoblastic leukemia	nama
acute lymphoblastic leukemia	fmr1-as1(asfmr1)
acute lymphoblastic leukemia	cbr3-as1(plncrna-1)
acute lymphoblastic leukemia	ncran
acute lymphoblastic leukemia	har1a(har1f)
acute lymphoblastic leukemia	miat
acute lymphoblastic leukemia	e2f4 antisense
acute lymphoblastic leukemia	ipw
acute lymphoblastic leukemia	ncrms
acute lymphoblastic leukemia	lsinct5
acute lymphoblastic leukemia	lincrna-p21
acute lymphoblastic leukemia	pink1-as(napink1)
acute lymphoblastic leukemia	linc-md1
acute lymphoblastic leukemia	prins
acute lymphoblastic leukemia	air
acute lymphoblastic leukemia	uc.338
acute lymphoblastic leukemia	neat-1
acute lymphoblastic leukemia	tp53tg1
acute lymphoblastic leukemia	nkx2.2as
acute lymphoblastic leukemia	rncr2
acute lymphoblastic leukemia	spry4-it1
acute lymphoblastic leukemia	har1b(har1r)
acute lymphoblastic leukemia	sox2ot
acute lymphoblastic leukemia	deltamycn
acute lymphoblastic leukemia	mycnos
acute lymphoblastic leukemia	ndm29
acute lymphoblastic leukemia	uc.279
acute lymphoblastic leukemia	uc.347
acute lymphoblastic leukemia	uc.350
acute lymphoblastic leukemia	uc.364
acute lymphoblastic leukemia	uc.379
acute lymphoblastic leukemia	uc.446
acute lymphoblastic leukemia	uc.460
acute lymphoblastic leukemia	bc040587
acute lymphoblastic leukemia	loc285194
acute lymphoblastic leukemia	mdm2-as
acute lymphoblastic leukemia	pca3
acute lymphoblastic leukemia	pcat1
acute lymphoblastic leukemia	pcgem1
acute lymphoblastic leukemia	prncr1
acute lymphoblastic leukemia	pvt1
acute lymphoblastic leukemia	bace1as
acute lymphoblastic leukemia	ndm29(29a)
acute lymphoblastic leukemia	htr2a-as1(antisense htr)
acute lymphoblastic leukemia	heih
acute lymphoblastic leukemia	cdkn1c-as
acute lymphoblastic leukemia	ncrna-ccnd1
acute lymphoblastic leukemia	pr antisense
acute lymphoblastic leukemia	zfas1
acute lymphoblastic leukemia	igf2as
acute lymphoblastic leukemia	fmr1-as1
acute lymphoblastic leukemia	six3os
acute lymphoblastic leukemia	tsix
acute lymphoblastic leukemia	uc.73a
acute lymphoblastic leukemia	ba318c17.1
acute lymphoblastic leukemia	dj974n19.1
acute lymphoblastic leukemia	uc.283+a
acute lymphoblastic leukemia	disc1
acute lymphoblastic leukemia	dlg2as
acute lymphoblastic leukemia	intergenic lncrna(aw901940)
acute lymphoblastic leukemia	intronic lncrna in gnb1 locus(be163917)
acute lymphoblastic leukemia	intronic lncrna in srpk1 locus(aw937741)
acute lymphoblastic leukemia	intronic lncrna in znf644 locus(ck327190)
acute lymphoblastic leukemia	intergenic lncrna(aw391850)
acute lymphoblastic leukemia	intergenic lncrna(aw819863)
acute lymphoblastic leukemia	intergenic lncrna(aw902458)
acute lymphoblastic leukemia	intergenic lncrna(aw936043)
acute lymphoblastic leukemia	intergenic lncrna(aw937867)
acute lymphoblastic leukemia	intergenic lncrna(be141719)
acute lymphoblastic leukemia	intergenic lncrna(be710975)
acute lymphoblastic leukemia	intergenic lncrna(be836530)
acute lymphoblastic leukemia	intergenic lncrna(bf363994)
acute lymphoblastic leukemia	intergenic lncrna(bf364063)
acute lymphoblastic leukemia	intergenic lncrna(bf768642)
acute lymphoblastic leukemia	intergenic lncrna(bf837556)
acute lymphoblastic leukemia	intergenic lncrna(bf893217)
acute lymphoblastic leukemia	intergenic lncrna(bf894831)
acute lymphoblastic leukemia	intergenic lncrna(bf928916)
acute lymphoblastic leukemia	intergenic lncrna(bf944705)
acute lymphoblastic leukemia	intergenic lncrna(bf992202)
acute lymphoblastic leukemia	intergenic lncrna(bg012678)
acute lymphoblastic leukemia	intergenic lncrna(ck327083)
acute lymphoblastic leukemia	intronic lncrna in abcc4 locus(bf857201)
acute lymphoblastic leukemia	intronic lncrna in abi2 locus(aw837982)
acute lymphoblastic leukemia	intronic lncrna in agap1 locus(bf365245)
acute lymphoblastic leukemia	intronic lncrna in agxt2l2 locus(ck327033)
acute lymphoblastic leukemia	intronic lncrna in akap2 locus(be156492)
acute lymphoblastic leukemia	intronic lncrna in alms1 locus(bf881469)
acute lymphoblastic leukemia	intronic lncrna in angpt2 locus(be087324)
acute lymphoblastic leukemia	intronic lncrna in atf2 locus(ck327094)
acute lymphoblastic leukemia	intronic lncrna in bbs5 locus(bf875190)
acute lymphoblastic leukemia	intronic lncrna in c10orf26 locus(bf736673)
acute lymphoblastic leukemia	intronic lncrna in c12orf65 locus(be700386)
acute lymphoblastic leukemia	intronic lncrna in c2orf34 locus(aw880867)
acute lymphoblastic leukemia	intronic lncrna in clip4 locus(ck327134)
acute lymphoblastic leukemia	intronic lncrna in cnn3 locus(be156374)
acute lymphoblastic leukemia	intronic lncrna in csnk1d locus(be181783)
acute lymphoblastic leukemia	intronic lncrna in cyth1 locus(bf896571)
acute lymphoblastic leukemia	intronic lncrna in dapk1 locus(bf992848)
acute lymphoblastic leukemia	intronic lncrna in dhrsx locus(bf348899)
acute lymphoblastic leukemia	intronic lncrna in dmd locus(ck327209)
acute lymphoblastic leukemia	intronic lncrna in dnajc3 locus(bf368584)
acute lymphoblastic leukemia	intronic lncrna in enpp2 locus(aw902654)
acute lymphoblastic leukemia	intronic lncrna in etaa1 locus(bf328128)
acute lymphoblastic leukemia	intronic lncrna in fig4 locus(bf893233)
acute lymphoblastic leukemia	intronic lncrna in hnrnpl locus(aw805690)
acute lymphoblastic leukemia	intronic lncrna in igfbp7 locus(aw835362)
acute lymphoblastic leukemia	intronic lncrna in il4r locus(bf846679)
acute lymphoblastic leukemia	intronic lncrna in kiaa1217 locus(aw837930)
acute lymphoblastic leukemia	intronic lncrna in klhdc4 locus(bf368582)
acute lymphoblastic leukemia	intronic lncrna in lrrc16a locus(bf336807)
acute lymphoblastic leukemia	intronic lncrna in map3k1 locus(bf894801)
acute lymphoblastic leukemia	intronic lncrna in map3k14 locus(bf754634)
acute lymphoblastic leukemia	intronic lncrna in mapk1 locus(be081324)
acute lymphoblastic leukemia	intronic lncrna in mcph1 locus(be087324)
acute lymphoblastic leukemia	intronic lncrna in med12l locus(ck327189)
acute lymphoblastic leukemia	intronic lncrna in myo5a locus(bf848956)
acute lymphoblastic leukemia	intronic lncrna in ndrg1 locus(bf371714)
acute lymphoblastic leukemia	intronic lncrna in nhlrc2 locus(be141765)
acute lymphoblastic leukemia	intronic lncrna in ociad1 locus(be008080)
acute lymphoblastic leukemia	intronic lncrna in pacsin2 locus(bf332457)
acute lymphoblastic leukemia	intronic lncrna in pdap1 locus(bf335132)
acute lymphoblastic leukemia	intronic lncrna in pfdn1 locus(ck327138)
acute lymphoblastic leukemia	intronic lncrna in phf12 locus(bg004232)
acute lymphoblastic leukemia	intronic lncrna in plcb1 locus(be069131)
acute lymphoblastic leukemia	intronic lncrna in ppp2r2a locus(aw819948)
acute lymphoblastic leukemia	intronic lncrna in ppp3cb locus(ck327191)
acute lymphoblastic leukemia	intronic lncrna in pten locus(aw836810)
acute lymphoblastic leukemia	intronic lncrna in pvrl2 locus(bf803619)
acute lymphoblastic leukemia	intronic lncrna in rad54l locus(bf736301)
acute lymphoblastic leukemia	intronic lncrna in rapgef2 locus(aw865762)
acute lymphoblastic leukemia	intronic lncrna in raph1 locus(be174039)
acute lymphoblastic leukemia	intronic lncrna in rbm47 locus(aw748493)
acute lymphoblastic leukemia	intronic lncrna in rbm47 locus(aw834040)
acute lymphoblastic leukemia	intronic lncrna in rnf43 locus(aw879689)
acute lymphoblastic leukemia	intronic lncrna in sec31a locus(aw935931)
acute lymphoblastic leukemia	intronic lncrna in slc43a2 locus(bf998295)
acute lymphoblastic leukemia	intronic lncrna in slc4a7 locus(bf364145)
acute lymphoblastic leukemia	intronic lncrna in sobp locus(be156252)
acute lymphoblastic leukemia	intronic lncrna in sppl3 locus(bg009898)
acute lymphoblastic leukemia	intronic lncrna in sqstm1 locus(bf364433)
acute lymphoblastic leukemia	intronic lncrna in ston2 locus(bf749179)
acute lymphoblastic leukemia	intronic lncrna in tgfbr2 locus(aw880165)
acute lymphoblastic leukemia	intronic lncrna in thrb locus(ck327188)
acute lymphoblastic leukemia	intronic lncrna in tiam2 locus(ck327079)
acute lymphoblastic leukemia	intronic lncrna in tyk2 locus(bf894811)
acute lymphoblastic leukemia	intronic lncrna in ush1c locus(aw749983)
acute lymphoblastic leukemia	intronic lncrna in vti1a locus(aw835433)
acute lymphoblastic leukemia	intronic lncrna in vti1a locus(bf357735)
acute lymphoblastic leukemia	intronic lncrna in wdr37 locus(bf897833)
acute lymphoblastic leukemia	intronic lncrna in xrcc1 locus(bf926453)
acute lymphoblastic leukemia	intronic lncrna in znf385d locus(aw836835)
acute lymphoblastic leukemia	intronic lncrna in znf586 locus(be156164)
acute lymphoblastic leukemia	lncrna in c3orf47 locus(aw601510)
acute lymphoblastic leukemia	lncrna in loc387647 locus(aw366194)
acute lymphoblastic leukemia	lncrna in loc92973 locus(bf364175)
acute lymphoblastic leukemia	lncrna in miat locus(bf875772)
acute lymphoblastic leukemia	lncrna in ncrna00085 locus(aw880028)
acute lymphoblastic leukemia	lncrna in snord89 locus(bf893393)
acute lymphoblastic leukemia	intergenic lncrna(be008094)
acute lymphoblastic leukemia	intergenic lncrna(be155946)
acute lymphoblastic leukemia	intergenic lncrna(be702744)
acute lymphoblastic leukemia	intergenic lncrna(bf736784)
acute lymphoblastic leukemia	intergenic lncrna(bf754591)
acute lymphoblastic leukemia	intergenic lncrna(bf918966)
acute lymphoblastic leukemia	intergenic lncrna(bf944704)
acute lymphoblastic leukemia	intergenic lncrna(bf956245)
acute lymphoblastic leukemia	intronic lncrna in arhgap12 locus(be007885)
acute lymphoblastic leukemia	intronic lncrna in arrb1 locus(bf944729)
acute lymphoblastic leukemia	intronic lncrna in ascc3 locus(aw937483)
acute lymphoblastic leukemia	intronic lncrna in atf3 locus(bf875569)
acute lymphoblastic leukemia	intronic lncrna in c11orf49 locus(aw846670)
acute lymphoblastic leukemia	intronic lncrna in c16orf46 locus(bf364131)
acute lymphoblastic leukemia	intronic lncrna in c20orf7 locus(be089575)
acute lymphoblastic leukemia	intronic lncrna in ctnnd1 locus(bf919473)
acute lymphoblastic leukemia	intronic lncrna in dazap1 locus(bg010309)
acute lymphoblastic leukemia	intronic lncrna in dip2b locus(aw852151)
acute lymphoblastic leukemia	intronic lncrna in dst locus(aw860958)
acute lymphoblastic leukemia	intronic lncrna in enosf1 locus(bf334142)
acute lymphoblastic leukemia	intronic lncrna in gldn locus(aw901803)
acute lymphoblastic leukemia	intronic lncrna in gphn locus(be160464)
acute lymphoblastic leukemia	intronic lncrna in itpr1 locus(bf857841)
acute lymphoblastic leukemia	intronic lncrna in lepr locus(ck327186)
acute lymphoblastic leukemia	intronic lncrna in maea locus(be168993)
acute lymphoblastic leukemia	intronic lncrna in map2k5 locus(bf893298)
acute lymphoblastic leukemia	intronic lncrna in mkl1 locus(bf898694)
acute lymphoblastic leukemia	intronic lncrna in n4bp2l2 locus(bq316935)
acute lymphoblastic leukemia	intronic lncrna in nbpf10 locus(bg004239)
acute lymphoblastic leukemia	intronic lncrna in nkain2 locus(be160056)
acute lymphoblastic leukemia	intronic lncrna in nop58 locus(aw865910)
acute lymphoblastic leukemia	intronic lncrna in nr2c2 locus(be166370)
acute lymphoblastic leukemia	intronic lncrna in pask locus(be168353)
acute lymphoblastic leukemia	intronic lncrna in ppp4r1 locus(be003587)
acute lymphoblastic leukemia	intronic lncrna in sorbs1 locus(bf368581)
acute lymphoblastic leukemia	intronic lncrna in stx12 locus(aw820168)
acute lymphoblastic leukemia	intronic lncrna in tmem189-ube2v1 locus(be062809)
acute lymphoblastic leukemia	intronic lncrna in tnk2 locus(ck327106)
acute lymphoblastic leukemia	intronic lncrna in ube2v1 locus(be062809)
acute lymphoblastic leukemia	intronic lncrna in usp15 locus(bf894929)
acute myeloid leukemia	h19
acute myeloid leukemia	p53 mrna
acute myeloid leukemia	malat1
acute myeloid leukemia	uca1
acute myeloid leukemia	bc200
acute myeloid leukemia	gas5
acute myeloid leukemia	hotair
acute myeloid leukemia	uc.160+
acute myeloid leukemia	uc.346+
acute myeloid leukemia	uc283+a
acute myeloid leukemia	meg3
acute myeloid leukemia	xist
acute myeloid leukemia	gtl2-as
acute myeloid leukemia	ahif
acute myeloid leukemia	hy1
acute myeloid leukemia	hy3
acute myeloid leukemia	sra
acute myeloid leukemia	mer11c
acute myeloid leukemia	bc1
acute myeloid leukemia	l1pa16
acute myeloid leukemia	21a
acute myeloid leukemia	7sk
acute myeloid leukemia	hulc
acute myeloid leukemia	nespas
acute myeloid leukemia	uc.159
acute myeloid leukemia	uc.21
acute myeloid leukemia	uc.72
acute myeloid leukemia	kcnq1ot1
acute myeloid leukemia	lsinct5
acute myeloid leukemia	ptenp1
acute myeloid leukemia	anti-nos2a
acute myeloid leukemia	ncran
acute myeloid leukemia	terra
acute myeloid leukemia	mir155hg
acute myeloid leukemia	lincrna-p21
acute myeloid leukemia	disc2
acute myeloid leukemia	tie-1as
acute myeloid leukemia	evf2
acute myeloid leukemia	air
acute myeloid leukemia	neat-1
acute myeloid leukemia	cbr3-as1(plncrna-1)
acute myeloid leukemia	atxn8os
acute myeloid leukemia	rmrp
acute myeloid leukemia	cdkn1c-as
acute myeloid leukemia	ncrna-ccnd1
acute myeloid leukemia	pr antisense
acute myeloid leukemia	zfas1
acute myeloid leukemia	uc.338
acute myeloid leukemia	nron
acute myeloid leukemia	e2f4 antisense
acute myeloid leukemia	mdm2-as
acute myeloid leukemia	pca3
acute myeloid leukemia	pcat1
acute myeloid leukemia	pcgem1
acute myeloid leukemia	prncr1
acute myeloid leukemia	pvt1
acute myeloid leukemia	ndm29(29a)
acute myeloid leukemia	htr2a-as1(antisense htr)
acute myeloid leukemia	heih
acute myeloid leukemia	dgcr5
acute myeloid leukemia	tp53tg1
acute myeloid leukemia	fmr1-as1(asfmr1)
acute myeloid leukemia	miat
acute myeloid leukemia	har1a(har1f)
acute myeloid leukemia	ak023948
acute myeloid leukemia	nama
acute myeloid leukemia	uc.73a
acute myeloid leukemia	ba318c17.1
acute myeloid leukemia	dj974n19.1
acute myeloid leukemia	uc.283+a
acute myeloid leukemia	spry4-it1
acute myeloid leukemia	ncrms
acute myeloid leukemia	ipw
acute myeloid leukemia	deltamycn
acute myeloid leukemia	mycnos
acute myeloid leukemia	ndm29
acute myeloid leukemia	uc.279
acute myeloid leukemia	uc.347
acute myeloid leukemia	uc.350
acute myeloid leukemia	uc.364
acute myeloid leukemia	uc.379
acute myeloid leukemia	uc.446
acute myeloid leukemia	uc.460
acute myeloid leukemia	prins
acute myeloid leukemia	linc-md1
acute myeloid leukemia	pink1-as(napink1)
acute myeloid leukemia	nkx2.2as
acute myeloid leukemia	rncr2
acute myeloid leukemia	har1b(har1r)
acute myeloid leukemia	bc040587
acute myeloid leukemia	loc285194
acute myeloid leukemia	sox2ot
acute myeloid leukemia	fmr1-as1
acute myeloid leukemia	bace1as
acute myeloid leukemia	igf2as
acute myeloid leukemia	six3os
acute myeloid leukemia	tsix
acute myeloid leukemia	intergenic lncrna(aw901940)
acute myeloid leukemia	intronic lncrna in gnb1 locus(be163917)
acute myeloid leukemia	intronic lncrna in srpk1 locus(aw937741)
acute myeloid leukemia	intronic lncrna in znf644 locus(ck327190)
acute myeloid leukemia	intergenic lncrna(aw391850)
acute myeloid leukemia	intergenic lncrna(aw819863)
acute myeloid leukemia	intergenic lncrna(aw902458)
acute myeloid leukemia	intergenic lncrna(aw936043)
acute myeloid leukemia	intergenic lncrna(aw937867)
acute myeloid leukemia	intergenic lncrna(be141719)
acute myeloid leukemia	intergenic lncrna(be710975)
acute myeloid leukemia	intergenic lncrna(be836530)
acute myeloid leukemia	intergenic lncrna(bf363994)
acute myeloid leukemia	intergenic lncrna(bf364063)
acute myeloid leukemia	intergenic lncrna(bf768642)
acute myeloid leukemia	intergenic lncrna(bf837556)
acute myeloid leukemia	intergenic lncrna(bf893217)
acute myeloid leukemia	intergenic lncrna(bf894831)
acute myeloid leukemia	intergenic lncrna(bf928916)
acute myeloid leukemia	intergenic lncrna(bf944705)
acute myeloid leukemia	intergenic lncrna(bf992202)
acute myeloid leukemia	intergenic lncrna(bg012678)
acute myeloid leukemia	intergenic lncrna(ck327083)
acute myeloid leukemia	intronic lncrna in abcc4 locus(bf857201)
acute myeloid leukemia	intronic lncrna in abi2 locus(aw837982)
acute myeloid leukemia	intronic lncrna in agap1 locus(bf365245)
acute myeloid leukemia	intronic lncrna in agxt2l2 locus(ck327033)
acute myeloid leukemia	intronic lncrna in akap2 locus(be156492)
acute myeloid leukemia	intronic lncrna in alms1 locus(bf881469)
acute myeloid leukemia	intronic lncrna in angpt2 locus(be087324)
acute myeloid leukemia	intronic lncrna in atf2 locus(ck327094)
acute myeloid leukemia	intronic lncrna in bbs5 locus(bf875190)
acute myeloid leukemia	intronic lncrna in c10orf26 locus(bf736673)
acute myeloid leukemia	intronic lncrna in c12orf65 locus(be700386)
acute myeloid leukemia	intronic lncrna in c2orf34 locus(aw880867)
acute myeloid leukemia	intronic lncrna in clip4 locus(ck327134)
acute myeloid leukemia	intronic lncrna in cnn3 locus(be156374)
acute myeloid leukemia	intronic lncrna in csnk1d locus(be181783)
acute myeloid leukemia	intronic lncrna in cyth1 locus(bf896571)
acute myeloid leukemia	intronic lncrna in dapk1 locus(bf992848)
acute myeloid leukemia	intronic lncrna in dhrsx locus(bf348899)
acute myeloid leukemia	intronic lncrna in dmd locus(ck327209)
acute myeloid leukemia	intronic lncrna in dnajc3 locus(bf368584)
acute myeloid leukemia	intronic lncrna in enpp2 locus(aw902654)
acute myeloid leukemia	intronic lncrna in etaa1 locus(bf328128)
acute myeloid leukemia	intronic lncrna in fig4 locus(bf893233)
acute myeloid leukemia	intronic lncrna in hnrnpl locus(aw805690)
acute myeloid leukemia	intronic lncrna in igfbp7 locus(aw835362)
acute myeloid leukemia	intronic lncrna in il4r locus(bf846679)
acute myeloid leukemia	intronic lncrna in kiaa1217 locus(aw837930)
acute myeloid leukemia	intronic lncrna in klhdc4 locus(bf368582)
acute myeloid leukemia	intronic lncrna in lrrc16a locus(bf336807)
acute myeloid leukemia	intronic lncrna in map3k1 locus(bf894801)
acute myeloid leukemia	intronic lncrna in map3k14 locus(bf754634)
acute myeloid leukemia	intronic lncrna in mapk1 locus(be081324)
acute myeloid leukemia	intronic lncrna in mcph1 locus(be087324)
acute myeloid leukemia	intronic lncrna in med12l locus(ck327189)
acute myeloid leukemia	intronic lncrna in myo5a locus(bf848956)
acute myeloid leukemia	intronic lncrna in ndrg1 locus(bf371714)
acute myeloid leukemia	intronic lncrna in nhlrc2 locus(be141765)
acute myeloid leukemia	intronic lncrna in ociad1 locus(be008080)
acute myeloid leukemia	intronic lncrna in pacsin2 locus(bf332457)
acute myeloid leukemia	intronic lncrna in pdap1 locus(bf335132)
acute myeloid leukemia	intronic lncrna in pfdn1 locus(ck327138)
acute myeloid leukemia	intronic lncrna in phf12 locus(bg004232)
acute myeloid leukemia	intronic lncrna in plcb1 locus(be069131)
acute myeloid leukemia	intronic lncrna in ppp2r2a locus(aw819948)
acute myeloid leukemia	intronic lncrna in ppp3cb locus(ck327191)
acute myeloid leukemia	intronic lncrna in pten locus(aw836810)
acute myeloid leukemia	intronic lncrna in pvrl2 locus(bf803619)
acute myeloid leukemia	intronic lncrna in rad54l locus(bf736301)
acute myeloid leukemia	intronic lncrna in rapgef2 locus(aw865762)
acute myeloid leukemia	intronic lncrna in raph1 locus(be174039)
acute myeloid leukemia	intronic lncrna in rbm47 locus(aw748493)
acute myeloid leukemia	intronic lncrna in rbm47 locus(aw834040)
acute myeloid leukemia	intronic lncrna in rnf43 locus(aw879689)
acute myeloid leukemia	intronic lncrna in sec31a locus(aw935931)
acute myeloid leukemia	intronic lncrna in slc43a2 locus(bf998295)
acute myeloid leukemia	intronic lncrna in slc4a7 locus(bf364145)
acute myeloid leukemia	intronic lncrna in sobp locus(be156252)
acute myeloid leukemia	intronic lncrna in sppl3 locus(bg009898)
acute myeloid leukemia	intronic lncrna in sqstm1 locus(bf364433)
acute myeloid leukemia	intronic lncrna in ston2 locus(bf749179)
acute myeloid leukemia	intronic lncrna in tgfbr2 locus(aw880165)
acute myeloid leukemia	intronic lncrna in thrb locus(ck327188)
acute myeloid leukemia	intronic lncrna in tiam2 locus(ck327079)
acute myeloid leukemia	intronic lncrna in tyk2 locus(bf894811)
acute myeloid leukemia	intronic lncrna in ush1c locus(aw749983)
acute myeloid leukemia	intronic lncrna in vti1a locus(aw835433)
acute myeloid leukemia	intronic lncrna in vti1a locus(bf357735)
acute myeloid leukemia	intronic lncrna in wdr37 locus(bf897833)
acute myeloid leukemia	intronic lncrna in xrcc1 locus(bf926453)
acute myeloid leukemia	intronic lncrna in znf385d locus(aw836835)
acute myeloid leukemia	intronic lncrna in znf586 locus(be156164)
acute myeloid leukemia	lncrna in c3orf47 locus(aw601510)
acute myeloid leukemia	lncrna in loc387647 locus(aw366194)
acute myeloid leukemia	lncrna in loc92973 locus(bf364175)
acute myeloid leukemia	lncrna in miat locus(bf875772)
acute myeloid leukemia	lncrna in ncrna00085 locus(aw880028)
acute myeloid leukemia	lncrna in snord89 locus(bf893393)
acute myeloid leukemia	disc1
acute myeloid leukemia	dlg2as
acute myeloid leukemia	intergenic lncrna(be008094)
acute myeloid leukemia	intergenic lncrna(be155946)
acute myeloid leukemia	intergenic lncrna(be702744)
acute myeloid leukemia	intergenic lncrna(bf736784)
acute myeloid leukemia	intergenic lncrna(bf754591)
acute myeloid leukemia	intergenic lncrna(bf918966)
acute myeloid leukemia	intergenic lncrna(bf944704)
acute myeloid leukemia	intergenic lncrna(bf956245)
acute myeloid leukemia	intronic lncrna in arhgap12 locus(be007885)
acute myeloid leukemia	intronic lncrna in arrb1 locus(bf944729)
acute myeloid leukemia	intronic lncrna in ascc3 locus(aw937483)
acute myeloid leukemia	intronic lncrna in atf3 locus(bf875569)
acute myeloid leukemia	intronic lncrna in c11orf49 locus(aw846670)
acute myeloid leukemia	intronic lncrna in c16orf46 locus(bf364131)
acute myeloid leukemia	intronic lncrna in c20orf7 locus(be089575)
acute myeloid leukemia	intronic lncrna in ctnnd1 locus(bf919473)
acute myeloid leukemia	intronic lncrna in dazap1 locus(bg010309)
acute myeloid leukemia	intronic lncrna in dip2b locus(aw852151)
acute myeloid leukemia	intronic lncrna in dst locus(aw860958)
acute myeloid leukemia	intronic lncrna in enosf1 locus(bf334142)
acute myeloid leukemia	intronic lncrna in gldn locus(aw901803)
acute myeloid leukemia	intronic lncrna in gphn locus(be160464)
acute myeloid leukemia	intronic lncrna in itpr1 locus(bf857841)
acute myeloid leukemia	intronic lncrna in lepr locus(ck327186)
acute myeloid leukemia	intronic lncrna in maea locus(be168993)
acute myeloid leukemia	intronic lncrna in map2k5 locus(bf893298)
acute myeloid leukemia	intronic lncrna in mkl1 locus(bf898694)
acute myeloid leukemia	intronic lncrna in n4bp2l2 locus(bq316935)
acute myeloid leukemia	intronic lncrna in nbpf10 locus(bg004239)
acute myeloid leukemia	intronic lncrna in nkain2 locus(be160056)
acute myeloid leukemia	intronic lncrna in nop58 locus(aw865910)
acute myeloid leukemia	intronic lncrna in nr2c2 locus(be166370)
acute myeloid leukemia	intronic lncrna in pask locus(be168353)
acute myeloid leukemia	intronic lncrna in ppp4r1 locus(be003587)
acute myeloid leukemia	intronic lncrna in sorbs1 locus(bf368581)
acute myeloid leukemia	intronic lncrna in stx12 locus(aw820168)
acute myeloid leukemia	intronic lncrna in tmem189-ube2v1 locus(be062809)
acute myeloid leukemia	intronic lncrna in tnk2 locus(ck327106)
acute myeloid leukemia	intronic lncrna in ube2v1 locus(be062809)
acute myeloid leukemia	intronic lncrna in usp15 locus(bf894929)
adenocarcinoma	anril
adenocarcinoma	p53 mrna
adenocarcinoma	uca1
adenocarcinoma	hotair
adenocarcinoma	malat1
adenocarcinoma	bc200
adenocarcinoma	hulc
adenocarcinoma	gtl2-as
adenocarcinoma	har1a(har1f)
adenocarcinoma	meg3
adenocarcinoma	sox2ot
adenocarcinoma	ahif
adenocarcinoma	xist
adenocarcinoma	21a
adenocarcinoma	mer11c
adenocarcinoma	7sk
adenocarcinoma	l1pa16
adenocarcinoma	nespas
adenocarcinoma	hy1
adenocarcinoma	hy3
adenocarcinoma	tie-1as
adenocarcinoma	evf2
adenocarcinoma	disc2
adenocarcinoma	anti-nos2a
adenocarcinoma	uc.338
adenocarcinoma	wt1-as
adenocarcinoma	terra
adenocarcinoma	rmrp
adenocarcinoma	atxn8os
adenocarcinoma	kcnq1ot1
adenocarcinoma	sra
adenocarcinoma	uc.160+
adenocarcinoma	uc.346+
adenocarcinoma	uc283+a
adenocarcinoma	htr2a-as1(antisense htr)
adenocarcinoma	heih
adenocarcinoma	bc1
adenocarcinoma	ptenp1
adenocarcinoma	gas5
adenocarcinoma	nron
adenocarcinoma	ncran
adenocarcinoma	e2f4 antisense
adenocarcinoma	cbr3-as1(plncrna-1)
adenocarcinoma	fmr1-as1(asfmr1)
adenocarcinoma	ak023948
adenocarcinoma	nama
adenocarcinoma	tp53tg1
adenocarcinoma	uc.159
adenocarcinoma	uc.21
adenocarcinoma	uc.72
adenocarcinoma	lsinct5
adenocarcinoma	air
adenocarcinoma	dgcr5
adenocarcinoma	ipw
adenocarcinoma	neat-1
adenocarcinoma	lincrna-p21
adenocarcinoma	ncrms
adenocarcinoma	prins
adenocarcinoma	linc-md1
adenocarcinoma	uc.73a
adenocarcinoma	ba318c17.1
adenocarcinoma	dj974n19.1
adenocarcinoma	uc.283+a
adenocarcinoma	pink1-as(napink1)
adenocarcinoma	miat
adenocarcinoma	ndm29(29a)
adenocarcinoma	igf2as
adenocarcinoma	deltamycn
adenocarcinoma	mycnos
adenocarcinoma	ndm29
adenocarcinoma	uc.279
adenocarcinoma	uc.347
adenocarcinoma	uc.350
adenocarcinoma	uc.364
adenocarcinoma	uc.379
adenocarcinoma	uc.446
adenocarcinoma	uc.460
adenocarcinoma	mdm2-as
adenocarcinoma	pca3
adenocarcinoma	pcat1
adenocarcinoma	pcgem1
adenocarcinoma	prncr1
adenocarcinoma	pvt1
adenocarcinoma	nkx2.2as
adenocarcinoma	rncr2
adenocarcinoma	bc040587
adenocarcinoma	loc285194
adenocarcinoma	cdkn1c-as
adenocarcinoma	ncrna-ccnd1
adenocarcinoma	pr antisense
adenocarcinoma	zfas1
adenocarcinoma	spry4-it1
adenocarcinoma	har1b(har1r)
adenocarcinoma	bace1as
adenocarcinoma	fmr1-as1
adenocarcinoma	mir155hg
adenocarcinoma	six3os
adenocarcinoma	tsix
adenocarcinoma	disc1
adenocarcinoma	dlg2as
adenocarcinoma	intergenic lncrna(aw901940)
adenocarcinoma	intronic lncrna in gnb1 locus(be163917)
adenocarcinoma	intronic lncrna in srpk1 locus(aw937741)
adenocarcinoma	intronic lncrna in znf644 locus(ck327190)
adenocarcinoma	intergenic lncrna(aw391850)
adenocarcinoma	intergenic lncrna(aw819863)
adenocarcinoma	intergenic lncrna(aw902458)
adenocarcinoma	intergenic lncrna(aw936043)
adenocarcinoma	intergenic lncrna(aw937867)
adenocarcinoma	intergenic lncrna(be141719)
adenocarcinoma	intergenic lncrna(be710975)
adenocarcinoma	intergenic lncrna(be836530)
adenocarcinoma	intergenic lncrna(bf363994)
adenocarcinoma	intergenic lncrna(bf364063)
adenocarcinoma	intergenic lncrna(bf768642)
adenocarcinoma	intergenic lncrna(bf837556)
adenocarcinoma	intergenic lncrna(bf893217)
adenocarcinoma	intergenic lncrna(bf894831)
adenocarcinoma	intergenic lncrna(bf928916)
adenocarcinoma	intergenic lncrna(bf944705)
adenocarcinoma	intergenic lncrna(bf992202)
adenocarcinoma	intergenic lncrna(bg012678)
adenocarcinoma	intergenic lncrna(ck327083)
adenocarcinoma	intronic lncrna in abcc4 locus(bf857201)
adenocarcinoma	intronic lncrna in abi2 locus(aw837982)
adenocarcinoma	intronic lncrna in agap1 locus(bf365245)
adenocarcinoma	intronic lncrna in agxt2l2 locus(ck327033)
adenocarcinoma	intronic lncrna in akap2 locus(be156492)
adenocarcinoma	intronic lncrna in alms1 locus(bf881469)
adenocarcinoma	intronic lncrna in angpt2 locus(be087324)
adenocarcinoma	intronic lncrna in atf2 locus(ck327094)
adenocarcinoma	intronic lncrna in bbs5 locus(bf875190)
adenocarcinoma	intronic lncrna in c10orf26 locus(bf736673)
adenocarcinoma	intronic lncrna in c12orf65 locus(be700386)
adenocarcinoma	intronic lncrna in c2orf34 locus(aw880867)
adenocarcinoma	intronic lncrna in clip4 locus(ck327134)
adenocarcinoma	intronic lncrna in cnn3 locus(be156374)
adenocarcinoma	intronic lncrna in csnk1d locus(be181783)
adenocarcinoma	intronic lncrna in cyth1 locus(bf896571)
adenocarcinoma	intronic lncrna in dapk1 locus(bf992848)
adenocarcinoma	intronic lncrna in dhrsx locus(bf348899)
adenocarcinoma	intronic lncrna in dmd locus(ck327209)
adenocarcinoma	intronic lncrna in dnajc3 locus(bf368584)
adenocarcinoma	intronic lncrna in enpp2 locus(aw902654)
adenocarcinoma	intronic lncrna in etaa1 locus(bf328128)
adenocarcinoma	intronic lncrna in fig4 locus(bf893233)
adenocarcinoma	intronic lncrna in hnrnpl locus(aw805690)
adenocarcinoma	intronic lncrna in igfbp7 locus(aw835362)
adenocarcinoma	intronic lncrna in il4r locus(bf846679)
adenocarcinoma	intronic lncrna in kiaa1217 locus(aw837930)
adenocarcinoma	intronic lncrna in klhdc4 locus(bf368582)
adenocarcinoma	intronic lncrna in lrrc16a locus(bf336807)
adenocarcinoma	intronic lncrna in map3k1 locus(bf894801)
adenocarcinoma	intronic lncrna in map3k14 locus(bf754634)
adenocarcinoma	intronic lncrna in mapk1 locus(be081324)
adenocarcinoma	intronic lncrna in mcph1 locus(be087324)
adenocarcinoma	intronic lncrna in med12l locus(ck327189)
adenocarcinoma	intronic lncrna in myo5a locus(bf848956)
adenocarcinoma	intronic lncrna in ndrg1 locus(bf371714)
adenocarcinoma	intronic lncrna in nhlrc2 locus(be141765)
adenocarcinoma	intronic lncrna in ociad1 locus(be008080)
adenocarcinoma	intronic lncrna in pacsin2 locus(bf332457)
adenocarcinoma	intronic lncrna in pdap1 locus(bf335132)
adenocarcinoma	intronic lncrna in pfdn1 locus(ck327138)
adenocarcinoma	intronic lncrna in phf12 locus(bg004232)
adenocarcinoma	intronic lncrna in plcb1 locus(be069131)
adenocarcinoma	intronic lncrna in ppp2r2a locus(aw819948)
adenocarcinoma	intronic lncrna in ppp3cb locus(ck327191)
adenocarcinoma	intronic lncrna in pten locus(aw836810)
adenocarcinoma	intronic lncrna in pvrl2 locus(bf803619)
adenocarcinoma	intronic lncrna in rad54l locus(bf736301)
adenocarcinoma	intronic lncrna in rapgef2 locus(aw865762)
adenocarcinoma	intronic lncrna in raph1 locus(be174039)
adenocarcinoma	intronic lncrna in rbm47 locus(aw748493)
adenocarcinoma	intronic lncrna in rbm47 locus(aw834040)
adenocarcinoma	intronic lncrna in rnf43 locus(aw879689)
adenocarcinoma	intronic lncrna in sec31a locus(aw935931)
adenocarcinoma	intronic lncrna in slc43a2 locus(bf998295)
adenocarcinoma	intronic lncrna in slc4a7 locus(bf364145)
adenocarcinoma	intronic lncrna in sobp locus(be156252)
adenocarcinoma	intronic lncrna in sppl3 locus(bg009898)
adenocarcinoma	intronic lncrna in sqstm1 locus(bf364433)
adenocarcinoma	intronic lncrna in ston2 locus(bf749179)
adenocarcinoma	intronic lncrna in tgfbr2 locus(aw880165)
adenocarcinoma	intronic lncrna in thrb locus(ck327188)
adenocarcinoma	intronic lncrna in tiam2 locus(ck327079)
adenocarcinoma	intronic lncrna in tyk2 locus(bf894811)
adenocarcinoma	intronic lncrna in ush1c locus(aw749983)
adenocarcinoma	intronic lncrna in vti1a locus(aw835433)
adenocarcinoma	intronic lncrna in vti1a locus(bf357735)
adenocarcinoma	intronic lncrna in wdr37 locus(bf897833)
adenocarcinoma	intronic lncrna in xrcc1 locus(bf926453)
adenocarcinoma	intronic lncrna in znf385d locus(aw836835)
adenocarcinoma	intronic lncrna in znf586 locus(be156164)
adenocarcinoma	lncrna in c3orf47 locus(aw601510)
adenocarcinoma	lncrna in loc387647 locus(aw366194)
adenocarcinoma	lncrna in loc92973 locus(bf364175)
adenocarcinoma	lncrna in miat locus(bf875772)
adenocarcinoma	lncrna in ncrna00085 locus(aw880028)
adenocarcinoma	lncrna in snord89 locus(bf893393)
adenocarcinoma	intergenic lncrna(be008094)
adenocarcinoma	intergenic lncrna(be155946)
adenocarcinoma	intergenic lncrna(be702744)
adenocarcinoma	intergenic lncrna(bf736784)
adenocarcinoma	intergenic lncrna(bf754591)
adenocarcinoma	intergenic lncrna(bf918966)
adenocarcinoma	intergenic lncrna(bf944704)
adenocarcinoma	intergenic lncrna(bf956245)
adenocarcinoma	intronic lncrna in arhgap12 locus(be007885)
adenocarcinoma	intronic lncrna in arrb1 locus(bf944729)
adenocarcinoma	intronic lncrna in ascc3 locus(aw937483)
adenocarcinoma	intronic lncrna in atf3 locus(bf875569)
adenocarcinoma	intronic lncrna in c11orf49 locus(aw846670)
adenocarcinoma	intronic lncrna in c16orf46 locus(bf364131)
adenocarcinoma	intronic lncrna in c20orf7 locus(be089575)
adenocarcinoma	intronic lncrna in ctnnd1 locus(bf919473)
adenocarcinoma	intronic lncrna in dazap1 locus(bg010309)
adenocarcinoma	intronic lncrna in dip2b locus(aw852151)
adenocarcinoma	intronic lncrna in dst locus(aw860958)
adenocarcinoma	intronic lncrna in enosf1 locus(bf334142)
adenocarcinoma	intronic lncrna in gldn locus(aw901803)
adenocarcinoma	intronic lncrna in gphn locus(be160464)
adenocarcinoma	intronic lncrna in itpr1 locus(bf857841)
adenocarcinoma	intronic lncrna in lepr locus(ck327186)
adenocarcinoma	intronic lncrna in maea locus(be168993)
adenocarcinoma	intronic lncrna in map2k5 locus(bf893298)
adenocarcinoma	intronic lncrna in mkl1 locus(bf898694)
adenocarcinoma	intronic lncrna in n4bp2l2 locus(bq316935)
adenocarcinoma	intronic lncrna in nbpf10 locus(bg004239)
adenocarcinoma	intronic lncrna in nkain2 locus(be160056)
adenocarcinoma	intronic lncrna in nop58 locus(aw865910)
adenocarcinoma	intronic lncrna in nr2c2 locus(be166370)
adenocarcinoma	intronic lncrna in pask locus(be168353)
adenocarcinoma	intronic lncrna in ppp4r1 locus(be003587)
adenocarcinoma	intronic lncrna in sorbs1 locus(bf368581)
adenocarcinoma	intronic lncrna in stx12 locus(aw820168)
adenocarcinoma	intronic lncrna in tmem189-ube2v1 locus(be062809)
adenocarcinoma	intronic lncrna in tnk2 locus(ck327106)
adenocarcinoma	intronic lncrna in ube2v1 locus(be062809)
adenocarcinoma	intronic lncrna in usp15 locus(bf894929)
adrenal tumor	anril
adrenal tumor	h19
adrenal tumor	uca1
adrenal tumor	bc200
adrenal tumor	malat1
adrenal tumor	hotair
adrenal tumor	disc2
adrenal tumor	7sk
adrenal tumor	meg3
adrenal tumor	gtl2-as
adrenal tumor	ptenp1
adrenal tumor	wt1-as
adrenal tumor	ahif
adrenal tumor	anti-nos2a
adrenal tumor	nespas
adrenal tumor	xist
adrenal tumor	nron
adrenal tumor	hy1
adrenal tumor	hy3
adrenal tumor	evf2
adrenal tumor	tie-1as
adrenal tumor	sra
adrenal tumor	21a
adrenal tumor	hulc
adrenal tumor	gas5
adrenal tumor	terra
adrenal tumor	kcnq1ot1
adrenal tumor	e2f4 antisense
adrenal tumor	cbr3-as1(plncrna-1)
adrenal tumor	fmr1-as1(asfmr1)
adrenal tumor	mer11c
adrenal tumor	bc1
adrenal tumor	uc.160+
adrenal tumor	uc.346+
adrenal tumor	uc283+a
adrenal tumor	atxn8os
adrenal tumor	rmrp
adrenal tumor	l1pa16
adrenal tumor	prins
adrenal tumor	dgcr5
adrenal tumor	ncrms
adrenal tumor	linc-md1
adrenal tumor	pink1-as(napink1)
adrenal tumor	miat
adrenal tumor	ipw
adrenal tumor	tp53tg1
adrenal tumor	har1a(har1f)
adrenal tumor	lsinct5
adrenal tumor	uc.338
adrenal tumor	ncran
adrenal tumor	uc.159
adrenal tumor	uc.21
adrenal tumor	uc.72
adrenal tumor	neat-1
adrenal tumor	air
adrenal tumor	ak023948
adrenal tumor	nama
adrenal tumor	ndm29(29a)
adrenal tumor	bc040587
adrenal tumor	loc285194
adrenal tumor	har1b(har1r)
adrenal tumor	lincrna-p21
adrenal tumor	uc.73a
adrenal tumor	htr2a-as1(antisense htr)
adrenal tumor	heih
adrenal tumor	bace1as
adrenal tumor	ba318c17.1
adrenal tumor	dj974n19.1
adrenal tumor	uc.283+a
adrenal tumor	mdm2-as
adrenal tumor	pca3
adrenal tumor	pcat1
adrenal tumor	pcgem1
adrenal tumor	prncr1
adrenal tumor	pvt1
adrenal tumor	sox2ot
adrenal tumor	cdkn1c-as
adrenal tumor	ncrna-ccnd1
adrenal tumor	pr antisense
adrenal tumor	zfas1
adrenal tumor	fmr1-as1
adrenal tumor	nkx2.2as
adrenal tumor	rncr2
adrenal tumor	disc1
adrenal tumor	dlg2as
adrenal tumor	igf2as
adrenal tumor	deltamycn
adrenal tumor	mycnos
adrenal tumor	ndm29
adrenal tumor	uc.279
adrenal tumor	uc.347
adrenal tumor	uc.350
adrenal tumor	uc.364
adrenal tumor	uc.379
adrenal tumor	uc.446
adrenal tumor	uc.460
adrenal tumor	mir155hg
adrenal tumor	six3os
adrenal tumor	tsix
adrenal tumor	spry4-it1
adrenal tumor	intergenic lncrna(aw901940)
adrenal tumor	intronic lncrna in gnb1 locus(be163917)
adrenal tumor	intronic lncrna in srpk1 locus(aw937741)
adrenal tumor	intronic lncrna in znf644 locus(ck327190)
adrenal tumor	intergenic lncrna(aw391850)
adrenal tumor	intergenic lncrna(aw819863)
adrenal tumor	intergenic lncrna(aw902458)
adrenal tumor	intergenic lncrna(aw936043)
adrenal tumor	intergenic lncrna(aw937867)
adrenal tumor	intergenic lncrna(be141719)
adrenal tumor	intergenic lncrna(be710975)
adrenal tumor	intergenic lncrna(be836530)
adrenal tumor	intergenic lncrna(bf363994)
adrenal tumor	intergenic lncrna(bf364063)
adrenal tumor	intergenic lncrna(bf768642)
adrenal tumor	intergenic lncrna(bf837556)
adrenal tumor	intergenic lncrna(bf893217)
adrenal tumor	intergenic lncrna(bf894831)
adrenal tumor	intergenic lncrna(bf928916)
adrenal tumor	intergenic lncrna(bf944705)
adrenal tumor	intergenic lncrna(bf992202)
adrenal tumor	intergenic lncrna(bg012678)
adrenal tumor	intergenic lncrna(ck327083)
adrenal tumor	intronic lncrna in abcc4 locus(bf857201)
adrenal tumor	intronic lncrna in abi2 locus(aw837982)
adrenal tumor	intronic lncrna in agap1 locus(bf365245)
adrenal tumor	intronic lncrna in agxt2l2 locus(ck327033)
adrenal tumor	intronic lncrna in akap2 locus(be156492)
adrenal tumor	intronic lncrna in alms1 locus(bf881469)
adrenal tumor	intronic lncrna in angpt2 locus(be087324)
adrenal tumor	intronic lncrna in atf2 locus(ck327094)
adrenal tumor	intronic lncrna in bbs5 locus(bf875190)
adrenal tumor	intronic lncrna in c10orf26 locus(bf736673)
adrenal tumor	intronic lncrna in c12orf65 locus(be700386)
adrenal tumor	intronic lncrna in c2orf34 locus(aw880867)
adrenal tumor	intronic lncrna in clip4 locus(ck327134)
adrenal tumor	intronic lncrna in cnn3 locus(be156374)
adrenal tumor	intronic lncrna in csnk1d locus(be181783)
adrenal tumor	intronic lncrna in cyth1 locus(bf896571)
adrenal tumor	intronic lncrna in dapk1 locus(bf992848)
adrenal tumor	intronic lncrna in dhrsx locus(bf348899)
adrenal tumor	intronic lncrna in dmd locus(ck327209)
adrenal tumor	intronic lncrna in dnajc3 locus(bf368584)
adrenal tumor	intronic lncrna in enpp2 locus(aw902654)
adrenal tumor	intronic lncrna in etaa1 locus(bf328128)
adrenal tumor	intronic lncrna in fig4 locus(bf893233)
adrenal tumor	intronic lncrna in hnrnpl locus(aw805690)
adrenal tumor	intronic lncrna in igfbp7 locus(aw835362)
adrenal tumor	intronic lncrna in il4r locus(bf846679)
adrenal tumor	intronic lncrna in kiaa1217 locus(aw837930)
adrenal tumor	intronic lncrna in klhdc4 locus(bf368582)
adrenal tumor	intronic lncrna in lrrc16a locus(bf336807)
adrenal tumor	intronic lncrna in map3k1 locus(bf894801)
adrenal tumor	intronic lncrna in map3k14 locus(bf754634)
adrenal tumor	intronic lncrna in mapk1 locus(be081324)
adrenal tumor	intronic lncrna in mcph1 locus(be087324)
adrenal tumor	intronic lncrna in med12l locus(ck327189)
adrenal tumor	intronic lncrna in myo5a locus(bf848956)
adrenal tumor	intronic lncrna in ndrg1 locus(bf371714)
adrenal tumor	intronic lncrna in nhlrc2 locus(be141765)
adrenal tumor	intronic lncrna in ociad1 locus(be008080)
adrenal tumor	intronic lncrna in pacsin2 locus(bf332457)
adrenal tumor	intronic lncrna in pdap1 locus(bf335132)
adrenal tumor	intronic lncrna in pfdn1 locus(ck327138)
adrenal tumor	intronic lncrna in phf12 locus(bg004232)
adrenal tumor	intronic lncrna in plcb1 locus(be069131)
adrenal tumor	intronic lncrna in ppp2r2a locus(aw819948)
adrenal tumor	intronic lncrna in ppp3cb locus(ck327191)
adrenal tumor	intronic lncrna in pten locus(aw836810)
adrenal tumor	intronic lncrna in pvrl2 locus(bf803619)
adrenal tumor	intronic lncrna in rad54l locus(bf736301)
adrenal tumor	intronic lncrna in rapgef2 locus(aw865762)
adrenal tumor	intronic lncrna in raph1 locus(be174039)
adrenal tumor	intronic lncrna in rbm47 locus(aw748493)
adrenal tumor	intronic lncrna in rbm47 locus(aw834040)
adrenal tumor	intronic lncrna in rnf43 locus(aw879689)
adrenal tumor	intronic lncrna in sec31a locus(aw935931)
adrenal tumor	intronic lncrna in slc43a2 locus(bf998295)
adrenal tumor	intronic lncrna in slc4a7 locus(bf364145)
adrenal tumor	intronic lncrna in sobp locus(be156252)
adrenal tumor	intronic lncrna in sppl3 locus(bg009898)
adrenal tumor	intronic lncrna in sqstm1 locus(bf364433)
adrenal tumor	intronic lncrna in ston2 locus(bf749179)
adrenal tumor	intronic lncrna in tgfbr2 locus(aw880165)
adrenal tumor	intronic lncrna in thrb locus(ck327188)
adrenal tumor	intronic lncrna in tiam2 locus(ck327079)
adrenal tumor	intronic lncrna in tyk2 locus(bf894811)
adrenal tumor	intronic lncrna in ush1c locus(aw749983)
adrenal tumor	intronic lncrna in vti1a locus(aw835433)
adrenal tumor	intronic lncrna in vti1a locus(bf357735)
adrenal tumor	intronic lncrna in wdr37 locus(bf897833)
adrenal tumor	intronic lncrna in xrcc1 locus(bf926453)
adrenal tumor	intronic lncrna in znf385d locus(aw836835)
adrenal tumor	intronic lncrna in znf586 locus(be156164)
adrenal tumor	lncrna in c3orf47 locus(aw601510)
adrenal tumor	lncrna in loc387647 locus(aw366194)
adrenal tumor	lncrna in loc92973 locus(bf364175)
adrenal tumor	lncrna in miat locus(bf875772)
adrenal tumor	lncrna in ncrna00085 locus(aw880028)
adrenal tumor	lncrna in snord89 locus(bf893393)
adrenal tumor	intergenic lncrna(be008094)
adrenal tumor	intergenic lncrna(be155946)
adrenal tumor	intergenic lncrna(be702744)
adrenal tumor	intergenic lncrna(bf736784)
adrenal tumor	intergenic lncrna(bf754591)
adrenal tumor	intergenic lncrna(bf918966)
adrenal tumor	intergenic lncrna(bf944704)
adrenal tumor	intergenic lncrna(bf956245)
adrenal tumor	intronic lncrna in arhgap12 locus(be007885)
adrenal tumor	intronic lncrna in arrb1 locus(bf944729)
adrenal tumor	intronic lncrna in ascc3 locus(aw937483)
adrenal tumor	intronic lncrna in atf3 locus(bf875569)
adrenal tumor	intronic lncrna in c11orf49 locus(aw846670)
adrenal tumor	intronic lncrna in c16orf46 locus(bf364131)
adrenal tumor	intronic lncrna in c20orf7 locus(be089575)
adrenal tumor	intronic lncrna in ctnnd1 locus(bf919473)
adrenal tumor	intronic lncrna in dazap1 locus(bg010309)
adrenal tumor	intronic lncrna in dip2b locus(aw852151)
adrenal tumor	intronic lncrna in dst locus(aw860958)
adrenal tumor	intronic lncrna in enosf1 locus(bf334142)
adrenal tumor	intronic lncrna in gldn locus(aw901803)
adrenal tumor	intronic lncrna in gphn locus(be160464)
adrenal tumor	intronic lncrna in itpr1 locus(bf857841)
adrenal tumor	intronic lncrna in lepr locus(ck327186)
adrenal tumor	intronic lncrna in maea locus(be168993)
adrenal tumor	intronic lncrna in map2k5 locus(bf893298)
adrenal tumor	intronic lncrna in mkl1 locus(bf898694)
adrenal tumor	intronic lncrna in n4bp2l2 locus(bq316935)
adrenal tumor	intronic lncrna in nbpf10 locus(bg004239)
adrenal tumor	intronic lncrna in nkain2 locus(be160056)
adrenal tumor	intronic lncrna in nop58 locus(aw865910)
adrenal tumor	intronic lncrna in nr2c2 locus(be166370)
adrenal tumor	intronic lncrna in pask locus(be168353)
adrenal tumor	intronic lncrna in ppp4r1 locus(be003587)
adrenal tumor	intronic lncrna in sorbs1 locus(bf368581)
adrenal tumor	intronic lncrna in stx12 locus(aw820168)
adrenal tumor	intronic lncrna in tmem189-ube2v1 locus(be062809)
adrenal tumor	intronic lncrna in tnk2 locus(ck327106)
adrenal tumor	intronic lncrna in ube2v1 locus(be062809)
adrenal tumor	intronic lncrna in usp15 locus(bf894929)
aids	h19
aids	anril
aids	p53 mrna
aids	bc200
aids	uca1
aids	malat1
aids	hotair
aids	ahif
aids	xist
aids	meg3
aids	nespas
aids	gtl2-as
aids	sra
aids	21a
aids	cbr3-as1(plncrna-1)
aids	tie-1as
aids	hulc
aids	evf2
aids	hy1
aids	hy3
aids	ptenp1
aids	disc2
aids	atxn8os
aids	rmrp
aids	gas5
aids	wt1-as
aids	bc1
aids	nron
aids	ak023948
aids	nama
aids	kcnq1ot1
aids	terra
aids	e2f4 antisense
aids	anti-nos2a
aids	uc.160+
aids	uc.346+
aids	uc283+a
aids	neat-1
aids	mer11c
aids	fmr1-as1(asfmr1)
aids	lsinct5
aids	ndm29(29a)
aids	mdm2-as
aids	pca3
aids	pcat1
aids	pcgem1
aids	prncr1
aids	pvt1
aids	dgcr5
aids	miat
aids	tp53tg1
aids	uc.159
aids	uc.21
aids	uc.72
aids	l1pa16
aids	har1a(har1f)
aids	air
aids	prins
aids	ncrms
aids	linc-md1
aids	pink1-as(napink1)
aids	ipw
aids	uc.338
aids	nkx2.2as
aids	rncr2
aids	ncran
aids	sox2ot
aids	uc.73a
aids	ba318c17.1
aids	dj974n19.1
aids	uc.283+a
aids	htr2a-as1(antisense htr)
aids	heih
aids	bace1as
aids	bc040587
aids	loc285194
aids	mir155hg
aids	har1b(har1r)
aids	lincrna-p21
aids	igf2as
aids	six3os
aids	tsix
aids	cdkn1c-as
aids	ncrna-ccnd1
aids	pr antisense
aids	zfas1
aids	fmr1-as1
aids	disc1
aids	dlg2as
aids	intergenic lncrna(aw901940)
aids	intronic lncrna in gnb1 locus(be163917)
aids	intronic lncrna in srpk1 locus(aw937741)
aids	intronic lncrna in znf644 locus(ck327190)
aids	intergenic lncrna(aw391850)
aids	intergenic lncrna(aw819863)
aids	intergenic lncrna(aw902458)
aids	intergenic lncrna(aw936043)
aids	intergenic lncrna(aw937867)
aids	intergenic lncrna(be141719)
aids	intergenic lncrna(be710975)
aids	intergenic lncrna(be836530)
aids	intergenic lncrna(bf363994)
aids	intergenic lncrna(bf364063)
aids	intergenic lncrna(bf768642)
aids	intergenic lncrna(bf837556)
aids	intergenic lncrna(bf893217)
aids	intergenic lncrna(bf894831)
aids	intergenic lncrna(bf928916)
aids	intergenic lncrna(bf944705)
aids	intergenic lncrna(bf992202)
aids	intergenic lncrna(bg012678)
aids	intergenic lncrna(ck327083)
aids	intronic lncrna in abcc4 locus(bf857201)
aids	intronic lncrna in abi2 locus(aw837982)
aids	intronic lncrna in agap1 locus(bf365245)
aids	intronic lncrna in agxt2l2 locus(ck327033)
aids	intronic lncrna in akap2 locus(be156492)
aids	intronic lncrna in alms1 locus(bf881469)
aids	intronic lncrna in angpt2 locus(be087324)
aids	intronic lncrna in atf2 locus(ck327094)
aids	intronic lncrna in bbs5 locus(bf875190)
aids	intronic lncrna in c10orf26 locus(bf736673)
aids	intronic lncrna in c12orf65 locus(be700386)
aids	intronic lncrna in c2orf34 locus(aw880867)
aids	intronic lncrna in clip4 locus(ck327134)
aids	intronic lncrna in cnn3 locus(be156374)
aids	intronic lncrna in csnk1d locus(be181783)
aids	intronic lncrna in cyth1 locus(bf896571)
aids	intronic lncrna in dapk1 locus(bf992848)
aids	intronic lncrna in dhrsx locus(bf348899)
aids	intronic lncrna in dmd locus(ck327209)
aids	intronic lncrna in dnajc3 locus(bf368584)
aids	intronic lncrna in enpp2 locus(aw902654)
aids	intronic lncrna in etaa1 locus(bf328128)
aids	intronic lncrna in fig4 locus(bf893233)
aids	intronic lncrna in hnrnpl locus(aw805690)
aids	intronic lncrna in igfbp7 locus(aw835362)
aids	intronic lncrna in il4r locus(bf846679)
aids	intronic lncrna in kiaa1217 locus(aw837930)
aids	intronic lncrna in klhdc4 locus(bf368582)
aids	intronic lncrna in lrrc16a locus(bf336807)
aids	intronic lncrna in map3k1 locus(bf894801)
aids	intronic lncrna in map3k14 locus(bf754634)
aids	intronic lncrna in mapk1 locus(be081324)
aids	intronic lncrna in mcph1 locus(be087324)
aids	intronic lncrna in med12l locus(ck327189)
aids	intronic lncrna in myo5a locus(bf848956)
aids	intronic lncrna in ndrg1 locus(bf371714)
aids	intronic lncrna in nhlrc2 locus(be141765)
aids	intronic lncrna in ociad1 locus(be008080)
aids	intronic lncrna in pacsin2 locus(bf332457)
aids	intronic lncrna in pdap1 locus(bf335132)
aids	intronic lncrna in pfdn1 locus(ck327138)
aids	intronic lncrna in phf12 locus(bg004232)
aids	intronic lncrna in plcb1 locus(be069131)
aids	intronic lncrna in ppp2r2a locus(aw819948)
aids	intronic lncrna in ppp3cb locus(ck327191)
aids	intronic lncrna in pten locus(aw836810)
aids	intronic lncrna in pvrl2 locus(bf803619)
aids	intronic lncrna in rad54l locus(bf736301)
aids	intronic lncrna in rapgef2 locus(aw865762)
aids	intronic lncrna in raph1 locus(be174039)
aids	intronic lncrna in rbm47 locus(aw748493)
aids	intronic lncrna in rbm47 locus(aw834040)
aids	intronic lncrna in rnf43 locus(aw879689)
aids	intronic lncrna in sec31a locus(aw935931)
aids	intronic lncrna in slc43a2 locus(bf998295)
aids	intronic lncrna in slc4a7 locus(bf364145)
aids	intronic lncrna in sobp locus(be156252)
aids	intronic lncrna in sppl3 locus(bg009898)
aids	intronic lncrna in sqstm1 locus(bf364433)
aids	intronic lncrna in ston2 locus(bf749179)
aids	intronic lncrna in tgfbr2 locus(aw880165)
aids	intronic lncrna in thrb locus(ck327188)
aids	intronic lncrna in tiam2 locus(ck327079)
aids	intronic lncrna in tyk2 locus(bf894811)
aids	intronic lncrna in ush1c locus(aw749983)
aids	intronic lncrna in vti1a locus(aw835433)
aids	intronic lncrna in vti1a locus(bf357735)
aids	intronic lncrna in wdr37 locus(bf897833)
aids	intronic lncrna in xrcc1 locus(bf926453)
aids	intronic lncrna in znf385d locus(aw836835)
aids	intronic lncrna in znf586 locus(be156164)
aids	lncrna in c3orf47 locus(aw601510)
aids	lncrna in loc387647 locus(aw366194)
aids	lncrna in loc92973 locus(bf364175)
aids	lncrna in miat locus(bf875772)
aids	lncrna in ncrna00085 locus(aw880028)
aids	lncrna in snord89 locus(bf893393)
aids	deltamycn
aids	mycnos
aids	ndm29
aids	uc.279
aids	uc.347
aids	uc.350
aids	uc.364
aids	uc.379
aids	uc.446
aids	uc.460
aids	spry4-it1
aids	intergenic lncrna(be008094)
aids	intergenic lncrna(be155946)
aids	intergenic lncrna(be702744)
aids	intergenic lncrna(bf736784)
aids	intergenic lncrna(bf754591)
aids	intergenic lncrna(bf918966)
aids	intergenic lncrna(bf944704)
aids	intergenic lncrna(bf956245)
aids	intronic lncrna in arhgap12 locus(be007885)
aids	intronic lncrna in arrb1 locus(bf944729)
aids	intronic lncrna in ascc3 locus(aw937483)
aids	intronic lncrna in atf3 locus(bf875569)
aids	intronic lncrna in c11orf49 locus(aw846670)
aids	intronic lncrna in c16orf46 locus(bf364131)
aids	intronic lncrna in c20orf7 locus(be089575)
aids	intronic lncrna in ctnnd1 locus(bf919473)
aids	intronic lncrna in dazap1 locus(bg010309)
aids	intronic lncrna in dip2b locus(aw852151)
aids	intronic lncrna in dst locus(aw860958)
aids	intronic lncrna in enosf1 locus(bf334142)
aids	intronic lncrna in gldn locus(aw901803)
aids	intronic lncrna in gphn locus(be160464)
aids	intronic lncrna in itpr1 locus(bf857841)
aids	intronic lncrna in lepr locus(ck327186)
aids	intronic lncrna in maea locus(be168993)
aids	intronic lncrna in map2k5 locus(bf893298)
aids	intronic lncrna in mkl1 locus(bf898694)
aids	intronic lncrna in n4bp2l2 locus(bq316935)
aids	intronic lncrna in nbpf10 locus(bg004239)
aids	intronic lncrna in nkain2 locus(be160056)
aids	intronic lncrna in nop58 locus(aw865910)
aids	intronic lncrna in nr2c2 locus(be166370)
aids	intronic lncrna in pask locus(be168353)
aids	intronic lncrna in ppp4r1 locus(be003587)
aids	intronic lncrna in sorbs1 locus(bf368581)
aids	intronic lncrna in stx12 locus(aw820168)
aids	intronic lncrna in tmem189-ube2v1 locus(be062809)
aids	intronic lncrna in tnk2 locus(ck327106)
aids	intronic lncrna in ube2v1 locus(be062809)
aids	intronic lncrna in usp15 locus(bf894929)
alzheimer's disease	anril
alzheimer's disease	har1a(har1f)
alzheimer's disease	h19
alzheimer's disease	har1b(har1r)
alzheimer's disease	p53 mrna
alzheimer's disease	uca1
alzheimer's disease	malat1
alzheimer's disease	xist
alzheimer's disease	hotair
alzheimer's disease	meg3
alzheimer's disease	ahif
alzheimer's disease	bc1
alzheimer's disease	hy1
alzheimer's disease	hy3
alzheimer's disease	sra
alzheimer's disease	gtl2-as
alzheimer's disease	pink1-as(napink1)
alzheimer's disease	21a
alzheimer's disease	7sk
alzheimer's disease	wt1-as
alzheimer's disease	nespas
alzheimer's disease	gas5
alzheimer's disease	mer11c
alzheimer's disease	hulc
alzheimer's disease	lsinct5
alzheimer's disease	atxn8os
alzheimer's disease	rmrp
alzheimer's disease	l1pa16
alzheimer's disease	ptenp1
alzheimer's disease	tie-1as
alzheimer's disease	kcnq1ot1
alzheimer's disease	evf2
alzheimer's disease	lincrna-p21
alzheimer's disease	disc2
alzheimer's disease	neat-1
alzheimer's disease	fmr1-as1(asfmr1)
alzheimer's disease	cbr3-as1(plncrna-1)
alzheimer's disease	ndm29(29a)
alzheimer's disease	uc.160+
alzheimer's disease	uc.346+
alzheimer's disease	uc283+a
alzheimer's disease	ak023948
alzheimer's disease	nama
alzheimer's disease	fmr1-as1
alzheimer's disease	air
alzheimer's disease	cdkn1c-as
alzheimer's disease	ncrna-ccnd1
alzheimer's disease	pr antisense
alzheimer's disease	zfas1
alzheimer's disease	anti-nos2a
alzheimer's disease	six3os
alzheimer's disease	tsix
alzheimer's disease	mdm2-as
alzheimer's disease	pca3
alzheimer's disease	pcat1
alzheimer's disease	pcgem1
alzheimer's disease	prncr1
alzheimer's disease	pvt1
alzheimer's disease	ncran
alzheimer's disease	e2f4 antisense
alzheimer's disease	nron
alzheimer's disease	terra
alzheimer's disease	sox2ot
alzheimer's disease	nkx2.2as
alzheimer's disease	rncr2
alzheimer's disease	tp53tg1
alzheimer's disease	dgcr5
alzheimer's disease	prins
alzheimer's disease	uc.338
alzheimer's disease	ipw
alzheimer's disease	ncrms
alzheimer's disease	uc.73a
alzheimer's disease	htr2a-as1(antisense htr)
alzheimer's disease	heih
alzheimer's disease	miat
alzheimer's disease	ba318c17.1
alzheimer's disease	dj974n19.1
alzheimer's disease	uc.283+a
alzheimer's disease	linc-md1
alzheimer's disease	uc.159
alzheimer's disease	uc.21
alzheimer's disease	uc.72
alzheimer's disease	intergenic lncrna(aw901940)
alzheimer's disease	intronic lncrna in gnb1 locus(be163917)
alzheimer's disease	intronic lncrna in srpk1 locus(aw937741)
alzheimer's disease	intronic lncrna in znf644 locus(ck327190)
alzheimer's disease	intergenic lncrna(aw391850)
alzheimer's disease	intergenic lncrna(aw819863)
alzheimer's disease	intergenic lncrna(aw902458)
alzheimer's disease	intergenic lncrna(aw936043)
alzheimer's disease	intergenic lncrna(aw937867)
alzheimer's disease	intergenic lncrna(be141719)
alzheimer's disease	intergenic lncrna(be710975)
alzheimer's disease	intergenic lncrna(be836530)
alzheimer's disease	intergenic lncrna(bf363994)
alzheimer's disease	intergenic lncrna(bf364063)
alzheimer's disease	intergenic lncrna(bf768642)
alzheimer's disease	intergenic lncrna(bf837556)
alzheimer's disease	intergenic lncrna(bf893217)
alzheimer's disease	intergenic lncrna(bf894831)
alzheimer's disease	intergenic lncrna(bf928916)
alzheimer's disease	intergenic lncrna(bf944705)
alzheimer's disease	intergenic lncrna(bf992202)
alzheimer's disease	intergenic lncrna(bg012678)
alzheimer's disease	intergenic lncrna(ck327083)
alzheimer's disease	intronic lncrna in abcc4 locus(bf857201)
alzheimer's disease	intronic lncrna in abi2 locus(aw837982)
alzheimer's disease	intronic lncrna in agap1 locus(bf365245)
alzheimer's disease	intronic lncrna in agxt2l2 locus(ck327033)
alzheimer's disease	intronic lncrna in akap2 locus(be156492)
alzheimer's disease	intronic lncrna in alms1 locus(bf881469)
alzheimer's disease	intronic lncrna in angpt2 locus(be087324)
alzheimer's disease	intronic lncrna in atf2 locus(ck327094)
alzheimer's disease	intronic lncrna in bbs5 locus(bf875190)
alzheimer's disease	intronic lncrna in c10orf26 locus(bf736673)
alzheimer's disease	intronic lncrna in c12orf65 locus(be700386)
alzheimer's disease	intronic lncrna in c2orf34 locus(aw880867)
alzheimer's disease	intronic lncrna in clip4 locus(ck327134)
alzheimer's disease	intronic lncrna in cnn3 locus(be156374)
alzheimer's disease	intronic lncrna in csnk1d locus(be181783)
alzheimer's disease	intronic lncrna in cyth1 locus(bf896571)
alzheimer's disease	intronic lncrna in dapk1 locus(bf992848)
alzheimer's disease	intronic lncrna in dhrsx locus(bf348899)
alzheimer's disease	intronic lncrna in dmd locus(ck327209)
alzheimer's disease	intronic lncrna in dnajc3 locus(bf368584)
alzheimer's disease	intronic lncrna in enpp2 locus(aw902654)
alzheimer's disease	intronic lncrna in etaa1 locus(bf328128)
alzheimer's disease	intronic lncrna in fig4 locus(bf893233)
alzheimer's disease	intronic lncrna in hnrnpl locus(aw805690)
alzheimer's disease	intronic lncrna in igfbp7 locus(aw835362)
alzheimer's disease	intronic lncrna in il4r locus(bf846679)
alzheimer's disease	intronic lncrna in kiaa1217 locus(aw837930)
alzheimer's disease	intronic lncrna in klhdc4 locus(bf368582)
alzheimer's disease	intronic lncrna in lrrc16a locus(bf336807)
alzheimer's disease	intronic lncrna in map3k1 locus(bf894801)
alzheimer's disease	intronic lncrna in map3k14 locus(bf754634)
alzheimer's disease	intronic lncrna in mapk1 locus(be081324)
alzheimer's disease	intronic lncrna in mcph1 locus(be087324)
alzheimer's disease	intronic lncrna in med12l locus(ck327189)
alzheimer's disease	intronic lncrna in myo5a locus(bf848956)
alzheimer's disease	intronic lncrna in ndrg1 locus(bf371714)
alzheimer's disease	intronic lncrna in nhlrc2 locus(be141765)
alzheimer's disease	intronic lncrna in ociad1 locus(be008080)
alzheimer's disease	intronic lncrna in pacsin2 locus(bf332457)
alzheimer's disease	intronic lncrna in pdap1 locus(bf335132)
alzheimer's disease	intronic lncrna in pfdn1 locus(ck327138)
alzheimer's disease	intronic lncrna in phf12 locus(bg004232)
alzheimer's disease	intronic lncrna in plcb1 locus(be069131)
alzheimer's disease	intronic lncrna in ppp2r2a locus(aw819948)
alzheimer's disease	intronic lncrna in ppp3cb locus(ck327191)
alzheimer's disease	intronic lncrna in pten locus(aw836810)
alzheimer's disease	intronic lncrna in pvrl2 locus(bf803619)
alzheimer's disease	intronic lncrna in rad54l locus(bf736301)
alzheimer's disease	intronic lncrna in rapgef2 locus(aw865762)
alzheimer's disease	intronic lncrna in raph1 locus(be174039)
alzheimer's disease	intronic lncrna in rbm47 locus(aw748493)
alzheimer's disease	intronic lncrna in rbm47 locus(aw834040)
alzheimer's disease	intronic lncrna in rnf43 locus(aw879689)
alzheimer's disease	intronic lncrna in sec31a locus(aw935931)
alzheimer's disease	intronic lncrna in slc43a2 locus(bf998295)
alzheimer's disease	intronic lncrna in slc4a7 locus(bf364145)
alzheimer's disease	intronic lncrna in sobp locus(be156252)
alzheimer's disease	intronic lncrna in sppl3 locus(bg009898)
alzheimer's disease	intronic lncrna in sqstm1 locus(bf364433)
alzheimer's disease	intronic lncrna in ston2 locus(bf749179)
alzheimer's disease	intronic lncrna in tgfbr2 locus(aw880165)
alzheimer's disease	intronic lncrna in thrb locus(ck327188)
alzheimer's disease	intronic lncrna in tiam2 locus(ck327079)
alzheimer's disease	intronic lncrna in tyk2 locus(bf894811)
alzheimer's disease	intronic lncrna in ush1c locus(aw749983)
alzheimer's disease	intronic lncrna in vti1a locus(aw835433)
alzheimer's disease	intronic lncrna in vti1a locus(bf357735)
alzheimer's disease	intronic lncrna in wdr37 locus(bf897833)
alzheimer's disease	intronic lncrna in xrcc1 locus(bf926453)
alzheimer's disease	intronic lncrna in znf385d locus(aw836835)
alzheimer's disease	intronic lncrna in znf586 locus(be156164)
alzheimer's disease	lncrna in c3orf47 locus(aw601510)
alzheimer's disease	lncrna in loc387647 locus(aw366194)
alzheimer's disease	lncrna in loc92973 locus(bf364175)
alzheimer's disease	lncrna in miat locus(bf875772)
alzheimer's disease	lncrna in ncrna00085 locus(aw880028)
alzheimer's disease	lncrna in snord89 locus(bf893393)
alzheimer's disease	bc040587
alzheimer's disease	loc285194
alzheimer's disease	igf2as
alzheimer's disease	disc1
alzheimer's disease	dlg2as
alzheimer's disease	mir155hg
alzheimer's disease	spry4-it1
alzheimer's disease	deltamycn
alzheimer's disease	mycnos
alzheimer's disease	ndm29
alzheimer's disease	uc.279
alzheimer's disease	uc.347
alzheimer's disease	uc.350
alzheimer's disease	uc.364
alzheimer's disease	uc.379
alzheimer's disease	uc.446
alzheimer's disease	uc.460
alzheimer's disease	intergenic lncrna(be008094)
alzheimer's disease	intergenic lncrna(be155946)
alzheimer's disease	intergenic lncrna(be702744)
alzheimer's disease	intergenic lncrna(bf736784)
alzheimer's disease	intergenic lncrna(bf754591)
alzheimer's disease	intergenic lncrna(bf918966)
alzheimer's disease	intergenic lncrna(bf944704)
alzheimer's disease	intergenic lncrna(bf956245)
alzheimer's disease	intronic lncrna in arhgap12 locus(be007885)
alzheimer's disease	intronic lncrna in arrb1 locus(bf944729)
alzheimer's disease	intronic lncrna in ascc3 locus(aw937483)
alzheimer's disease	intronic lncrna in atf3 locus(bf875569)
alzheimer's disease	intronic lncrna in c11orf49 locus(aw846670)
alzheimer's disease	intronic lncrna in c16orf46 locus(bf364131)
alzheimer's disease	intronic lncrna in c20orf7 locus(be089575)
alzheimer's disease	intronic lncrna in ctnnd1 locus(bf919473)
alzheimer's disease	intronic lncrna in dazap1 locus(bg010309)
alzheimer's disease	intronic lncrna in dip2b locus(aw852151)
alzheimer's disease	intronic lncrna in dst locus(aw860958)
alzheimer's disease	intronic lncrna in enosf1 locus(bf334142)
alzheimer's disease	intronic lncrna in gldn locus(aw901803)
alzheimer's disease	intronic lncrna in gphn locus(be160464)
alzheimer's disease	intronic lncrna in itpr1 locus(bf857841)
alzheimer's disease	intronic lncrna in lepr locus(ck327186)
alzheimer's disease	intronic lncrna in maea locus(be168993)
alzheimer's disease	intronic lncrna in map2k5 locus(bf893298)
alzheimer's disease	intronic lncrna in mkl1 locus(bf898694)
alzheimer's disease	intronic lncrna in n4bp2l2 locus(bq316935)
alzheimer's disease	intronic lncrna in nbpf10 locus(bg004239)
alzheimer's disease	intronic lncrna in nkain2 locus(be160056)
alzheimer's disease	intronic lncrna in nop58 locus(aw865910)
alzheimer's disease	intronic lncrna in nr2c2 locus(be166370)
alzheimer's disease	intronic lncrna in pask locus(be168353)
alzheimer's disease	intronic lncrna in ppp4r1 locus(be003587)
alzheimer's disease	intronic lncrna in sorbs1 locus(bf368581)
alzheimer's disease	intronic lncrna in stx12 locus(aw820168)
alzheimer's disease	intronic lncrna in tmem189-ube2v1 locus(be062809)
alzheimer's disease	intronic lncrna in tnk2 locus(ck327106)
alzheimer's disease	intronic lncrna in ube2v1 locus(be062809)
alzheimer's disease	intronic lncrna in usp15 locus(bf894929)
astrocytoma	h19
astrocytoma	anril
astrocytoma	p53 mrna
astrocytoma	gtl2-as
astrocytoma	malat1
astrocytoma	anti-nos2a
astrocytoma	uca1
astrocytoma	bc200
astrocytoma	21a
astrocytoma	hotair
astrocytoma	ncran
astrocytoma	meg3
astrocytoma	deltamycn
astrocytoma	mycnos
astrocytoma	ndm29
astrocytoma	uc.279
astrocytoma	uc.347
astrocytoma	uc.350
astrocytoma	uc.364
astrocytoma	uc.379
astrocytoma	uc.446
astrocytoma	uc.460
astrocytoma	hulc
astrocytoma	ahif
astrocytoma	mer11c
astrocytoma	nespas
astrocytoma	uc.160+
astrocytoma	uc.346+
astrocytoma	uc283+a
astrocytoma	evf2
astrocytoma	tie-1as
astrocytoma	l1pa16
astrocytoma	xist
astrocytoma	rmrp
astrocytoma	atxn8os
astrocytoma	disc2
astrocytoma	spry4-it1
astrocytoma	7sk
astrocytoma	nron
astrocytoma	ak023948
astrocytoma	nama
astrocytoma	kcnq1ot1
astrocytoma	e2f4 antisense
astrocytoma	wt1-as
astrocytoma	hy1
astrocytoma	hy3
astrocytoma	ptenp1
astrocytoma	gas5
astrocytoma	ba318c17.1
astrocytoma	dj974n19.1
astrocytoma	uc.283+a
astrocytoma	uc.159
astrocytoma	uc.21
astrocytoma	uc.72
astrocytoma	tp53tg1
astrocytoma	har1a(har1f)
astrocytoma	sra
astrocytoma	sox2ot
astrocytoma	bc1
astrocytoma	fmr1-as1(asfmr1)
astrocytoma	ncrms
astrocytoma	cbr3-as1(plncrna-1)
astrocytoma	uc.338
astrocytoma	dgcr5
astrocytoma	nkx2.2as
astrocytoma	rncr2
astrocytoma	prins
astrocytoma	linc-md1
astrocytoma	pink1-as(napink1)
astrocytoma	ipw
astrocytoma	miat
astrocytoma	uc.73a
astrocytoma	htr2a-as1(antisense htr)
astrocytoma	heih
astrocytoma	bc040587
astrocytoma	loc285194
astrocytoma	bace1as
astrocytoma	air
astrocytoma	har1b(har1r)
astrocytoma	igf2as
astrocytoma	lincrna-p21
astrocytoma	lsinct5
astrocytoma	ndm29(29a)
astrocytoma	mir155hg
astrocytoma	neat-1
astrocytoma	six3os
astrocytoma	tsix
astrocytoma	fmr1-as1
astrocytoma	cdkn1c-as
astrocytoma	ncrna-ccnd1
astrocytoma	pr antisense
astrocytoma	zfas1
astrocytoma	intergenic lncrna(aw901940)
astrocytoma	intronic lncrna in gnb1 locus(be163917)
astrocytoma	intronic lncrna in srpk1 locus(aw937741)
astrocytoma	intronic lncrna in znf644 locus(ck327190)
astrocytoma	disc1
astrocytoma	dlg2as
astrocytoma	mdm2-as
astrocytoma	pca3
astrocytoma	pcat1
astrocytoma	pcgem1
astrocytoma	prncr1
astrocytoma	pvt1
astrocytoma	intergenic lncrna(aw391850)
astrocytoma	intergenic lncrna(aw819863)
astrocytoma	intergenic lncrna(aw902458)
astrocytoma	intergenic lncrna(aw936043)
astrocytoma	intergenic lncrna(aw937867)
astrocytoma	intergenic lncrna(be141719)
astrocytoma	intergenic lncrna(be710975)
astrocytoma	intergenic lncrna(be836530)
astrocytoma	intergenic lncrna(bf363994)
astrocytoma	intergenic lncrna(bf364063)
astrocytoma	intergenic lncrna(bf768642)
astrocytoma	intergenic lncrna(bf837556)
astrocytoma	intergenic lncrna(bf893217)
astrocytoma	intergenic lncrna(bf894831)
astrocytoma	intergenic lncrna(bf928916)
astrocytoma	intergenic lncrna(bf944705)
astrocytoma	intergenic lncrna(bf992202)
astrocytoma	intergenic lncrna(bg012678)
astrocytoma	intergenic lncrna(ck327083)
astrocytoma	intronic lncrna in abcc4 locus(bf857201)
astrocytoma	intronic lncrna in abi2 locus(aw837982)
astrocytoma	intronic lncrna in agap1 locus(bf365245)
astrocytoma	intronic lncrna in agxt2l2 locus(ck327033)
astrocytoma	intronic lncrna in akap2 locus(be156492)
astrocytoma	intronic lncrna in alms1 locus(bf881469)
astrocytoma	intronic lncrna in angpt2 locus(be087324)
astrocytoma	intronic lncrna in atf2 locus(ck327094)
astrocytoma	intronic lncrna in bbs5 locus(bf875190)
astrocytoma	intronic lncrna in c10orf26 locus(bf736673)
astrocytoma	intronic lncrna in c12orf65 locus(be700386)
astrocytoma	intronic lncrna in c2orf34 locus(aw880867)
astrocytoma	intronic lncrna in clip4 locus(ck327134)
astrocytoma	intronic lncrna in cnn3 locus(be156374)
astrocytoma	intronic lncrna in csnk1d locus(be181783)
astrocytoma	intronic lncrna in cyth1 locus(bf896571)
astrocytoma	intronic lncrna in dapk1 locus(bf992848)
astrocytoma	intronic lncrna in dhrsx locus(bf348899)
astrocytoma	intronic lncrna in dmd locus(ck327209)
astrocytoma	intronic lncrna in dnajc3 locus(bf368584)
astrocytoma	intronic lncrna in enpp2 locus(aw902654)
astrocytoma	intronic lncrna in etaa1 locus(bf328128)
astrocytoma	intronic lncrna in fig4 locus(bf893233)
astrocytoma	intronic lncrna in hnrnpl locus(aw805690)
astrocytoma	intronic lncrna in igfbp7 locus(aw835362)
astrocytoma	intronic lncrna in il4r locus(bf846679)
astrocytoma	intronic lncrna in kiaa1217 locus(aw837930)
astrocytoma	intronic lncrna in klhdc4 locus(bf368582)
astrocytoma	intronic lncrna in lrrc16a locus(bf336807)
astrocytoma	intronic lncrna in map3k1 locus(bf894801)
astrocytoma	intronic lncrna in map3k14 locus(bf754634)
astrocytoma	intronic lncrna in mapk1 locus(be081324)
astrocytoma	intronic lncrna in mcph1 locus(be087324)
astrocytoma	intronic lncrna in med12l locus(ck327189)
astrocytoma	intronic lncrna in myo5a locus(bf848956)
astrocytoma	intronic lncrna in ndrg1 locus(bf371714)
astrocytoma	intronic lncrna in nhlrc2 locus(be141765)
astrocytoma	intronic lncrna in ociad1 locus(be008080)
astrocytoma	intronic lncrna in pacsin2 locus(bf332457)
astrocytoma	intronic lncrna in pdap1 locus(bf335132)
astrocytoma	intronic lncrna in pfdn1 locus(ck327138)
astrocytoma	intronic lncrna in phf12 locus(bg004232)
astrocytoma	intronic lncrna in plcb1 locus(be069131)
astrocytoma	intronic lncrna in ppp2r2a locus(aw819948)
astrocytoma	intronic lncrna in ppp3cb locus(ck327191)
astrocytoma	intronic lncrna in pten locus(aw836810)
astrocytoma	intronic lncrna in pvrl2 locus(bf803619)
astrocytoma	intronic lncrna in rad54l locus(bf736301)
astrocytoma	intronic lncrna in rapgef2 locus(aw865762)
astrocytoma	intronic lncrna in raph1 locus(be174039)
astrocytoma	intronic lncrna in rbm47 locus(aw748493)
astrocytoma	intronic lncrna in rbm47 locus(aw834040)
astrocytoma	intronic lncrna in rnf43 locus(aw879689)
astrocytoma	intronic lncrna in sec31a locus(aw935931)
astrocytoma	intronic lncrna in slc43a2 locus(bf998295)
astrocytoma	intronic lncrna in slc4a7 locus(bf364145)
astrocytoma	intronic lncrna in sobp locus(be156252)
astrocytoma	intronic lncrna in sppl3 locus(bg009898)
astrocytoma	intronic lncrna in sqstm1 locus(bf364433)
astrocytoma	intronic lncrna in ston2 locus(bf749179)
astrocytoma	intronic lncrna in tgfbr2 locus(aw880165)
astrocytoma	intronic lncrna in thrb locus(ck327188)
astrocytoma	intronic lncrna in tiam2 locus(ck327079)
astrocytoma	intronic lncrna in tyk2 locus(bf894811)
astrocytoma	intronic lncrna in ush1c locus(aw749983)
astrocytoma	intronic lncrna in vti1a locus(aw835433)
astrocytoma	intronic lncrna in vti1a locus(bf357735)
astrocytoma	intronic lncrna in wdr37 locus(bf897833)
astrocytoma	intronic lncrna in xrcc1 locus(bf926453)
astrocytoma	intronic lncrna in znf385d locus(aw836835)
astrocytoma	intronic lncrna in znf586 locus(be156164)
astrocytoma	lncrna in c3orf47 locus(aw601510)
astrocytoma	lncrna in loc387647 locus(aw366194)
astrocytoma	lncrna in loc92973 locus(bf364175)
astrocytoma	lncrna in miat locus(bf875772)
astrocytoma	lncrna in ncrna00085 locus(aw880028)
astrocytoma	lncrna in snord89 locus(bf893393)
astrocytoma	intergenic lncrna(be008094)
astrocytoma	intergenic lncrna(be155946)
astrocytoma	intergenic lncrna(be702744)
astrocytoma	intergenic lncrna(bf736784)
astrocytoma	intergenic lncrna(bf754591)
astrocytoma	intergenic lncrna(bf918966)
astrocytoma	intergenic lncrna(bf944704)
astrocytoma	intergenic lncrna(bf956245)
astrocytoma	intronic lncrna in arhgap12 locus(be007885)
astrocytoma	intronic lncrna in arrb1 locus(bf944729)
astrocytoma	intronic lncrna in ascc3 locus(aw937483)
astrocytoma	intronic lncrna in atf3 locus(bf875569)
astrocytoma	intronic lncrna in c11orf49 locus(aw846670)
astrocytoma	intronic lncrna in c16orf46 locus(bf364131)
astrocytoma	intronic lncrna in c20orf7 locus(be089575)
astrocytoma	intronic lncrna in ctnnd1 locus(bf919473)
astrocytoma	intronic lncrna in dazap1 locus(bg010309)
astrocytoma	intronic lncrna in dip2b locus(aw852151)
astrocytoma	intronic lncrna in dst locus(aw860958)
astrocytoma	intronic lncrna in enosf1 locus(bf334142)
astrocytoma	intronic lncrna in gldn locus(aw901803)
astrocytoma	intronic lncrna in gphn locus(be160464)
astrocytoma	intronic lncrna in itpr1 locus(bf857841)
astrocytoma	intronic lncrna in lepr locus(ck327186)
astrocytoma	intronic lncrna in maea locus(be168993)
astrocytoma	intronic lncrna in map2k5 locus(bf893298)
astrocytoma	intronic lncrna in mkl1 locus(bf898694)
astrocytoma	intronic lncrna in n4bp2l2 locus(bq316935)
astrocytoma	intronic lncrna in nbpf10 locus(bg004239)
astrocytoma	intronic lncrna in nkain2 locus(be160056)
astrocytoma	intronic lncrna in nop58 locus(aw865910)
astrocytoma	intronic lncrna in nr2c2 locus(be166370)
astrocytoma	intronic lncrna in pask locus(be168353)
astrocytoma	intronic lncrna in ppp4r1 locus(be003587)
astrocytoma	intronic lncrna in sorbs1 locus(bf368581)
astrocytoma	intronic lncrna in stx12 locus(aw820168)
astrocytoma	intronic lncrna in tmem189-ube2v1 locus(be062809)
astrocytoma	intronic lncrna in tnk2 locus(ck327106)
astrocytoma	intronic lncrna in ube2v1 locus(be062809)
astrocytoma	intronic lncrna in usp15 locus(bf894929)
atherosclerosis	h19
atherosclerosis	p53 mrna
atherosclerosis	bc200
atherosclerosis	uca1
atherosclerosis	malat1
atherosclerosis	hotair
atherosclerosis	meg3
atherosclerosis	gtl2-as
atherosclerosis	xist
atherosclerosis	ahif
atherosclerosis	21a
atherosclerosis	nespas
atherosclerosis	tie-1as
atherosclerosis	evf2
atherosclerosis	hulc
atherosclerosis	7sk
atherosclerosis	disc2
atherosclerosis	wt1-as
atherosclerosis	rmrp
atherosclerosis	atxn8os
atherosclerosis	gas5
atherosclerosis	uc.160+
atherosclerosis	uc.346+
atherosclerosis	uc283+a
atherosclerosis	hy1
atherosclerosis	hy3
atherosclerosis	mer11c
atherosclerosis	sra
atherosclerosis	bc1
atherosclerosis	anti-nos2a
atherosclerosis	l1pa16
atherosclerosis	nron
atherosclerosis	terra
atherosclerosis	miat
atherosclerosis	kcnq1ot1
atherosclerosis	ptenp1
atherosclerosis	ak023948
atherosclerosis	nama
atherosclerosis	fmr1-as1(asfmr1)
atherosclerosis	cbr3-as1(plncrna-1)
atherosclerosis	dgcr5
atherosclerosis	ncran
atherosclerosis	har1a(har1f)
atherosclerosis	e2f4 antisense
atherosclerosis	lsinct5
atherosclerosis	ipw
atherosclerosis	lincrna-p21
atherosclerosis	uc.159
atherosclerosis	uc.21
atherosclerosis	uc.72
atherosclerosis	pink1-as(napink1)
atherosclerosis	ncrms
atherosclerosis	linc-md1
atherosclerosis	prins
atherosclerosis	air
atherosclerosis	uc.338
atherosclerosis	neat-1
atherosclerosis	tp53tg1
atherosclerosis	mir155hg
atherosclerosis	nkx2.2as
atherosclerosis	rncr2
atherosclerosis	har1b(har1r)
atherosclerosis	sox2ot
atherosclerosis	spry4-it1
atherosclerosis	deltamycn
atherosclerosis	mycnos
atherosclerosis	ndm29
atherosclerosis	uc.279
atherosclerosis	uc.347
atherosclerosis	uc.350
atherosclerosis	uc.364
atherosclerosis	uc.379
atherosclerosis	uc.446
atherosclerosis	uc.460
atherosclerosis	bace1as
atherosclerosis	mdm2-as
atherosclerosis	pca3
atherosclerosis	pcat1
atherosclerosis	pcgem1
atherosclerosis	prncr1
atherosclerosis	pvt1
atherosclerosis	ndm29(29a)
atherosclerosis	cdkn1c-as
atherosclerosis	ncrna-ccnd1
atherosclerosis	pr antisense
atherosclerosis	zfas1
atherosclerosis	htr2a-as1(antisense htr)
atherosclerosis	heih
atherosclerosis	bc040587
atherosclerosis	loc285194
atherosclerosis	igf2as
atherosclerosis	fmr1-as1
atherosclerosis	six3os
atherosclerosis	tsix
atherosclerosis	uc.73a
atherosclerosis	ba318c17.1
atherosclerosis	dj974n19.1
atherosclerosis	uc.283+a
atherosclerosis	disc1
atherosclerosis	dlg2as
atherosclerosis	intergenic lncrna(aw901940)
atherosclerosis	intronic lncrna in gnb1 locus(be163917)
atherosclerosis	intronic lncrna in srpk1 locus(aw937741)
atherosclerosis	intronic lncrna in znf644 locus(ck327190)
atherosclerosis	intergenic lncrna(aw391850)
atherosclerosis	intergenic lncrna(aw819863)
atherosclerosis	intergenic lncrna(aw902458)
atherosclerosis	intergenic lncrna(aw936043)
atherosclerosis	intergenic lncrna(aw937867)
atherosclerosis	intergenic lncrna(be141719)
atherosclerosis	intergenic lncrna(be710975)
atherosclerosis	intergenic lncrna(be836530)
atherosclerosis	intergenic lncrna(bf363994)
atherosclerosis	intergenic lncrna(bf364063)
atherosclerosis	intergenic lncrna(bf768642)
atherosclerosis	intergenic lncrna(bf837556)
atherosclerosis	intergenic lncrna(bf893217)
atherosclerosis	intergenic lncrna(bf894831)
atherosclerosis	intergenic lncrna(bf928916)
atherosclerosis	intergenic lncrna(bf944705)
atherosclerosis	intergenic lncrna(bf992202)
atherosclerosis	intergenic lncrna(bg012678)
atherosclerosis	intergenic lncrna(ck327083)
atherosclerosis	intronic lncrna in abcc4 locus(bf857201)
atherosclerosis	intronic lncrna in abi2 locus(aw837982)
atherosclerosis	intronic lncrna in agap1 locus(bf365245)
atherosclerosis	intronic lncrna in agxt2l2 locus(ck327033)
atherosclerosis	intronic lncrna in akap2 locus(be156492)
atherosclerosis	intronic lncrna in alms1 locus(bf881469)
atherosclerosis	intronic lncrna in angpt2 locus(be087324)
atherosclerosis	intronic lncrna in atf2 locus(ck327094)
atherosclerosis	intronic lncrna in bbs5 locus(bf875190)
atherosclerosis	intronic lncrna in c10orf26 locus(bf736673)
atherosclerosis	intronic lncrna in c12orf65 locus(be700386)
atherosclerosis	intronic lncrna in c2orf34 locus(aw880867)
atherosclerosis	intronic lncrna in clip4 locus(ck327134)
atherosclerosis	intronic lncrna in cnn3 locus(be156374)
atherosclerosis	intronic lncrna in csnk1d locus(be181783)
atherosclerosis	intronic lncrna in cyth1 locus(bf896571)
atherosclerosis	intronic lncrna in dapk1 locus(bf992848)
atherosclerosis	intronic lncrna in dhrsx locus(bf348899)
atherosclerosis	intronic lncrna in dmd locus(ck327209)
atherosclerosis	intronic lncrna in dnajc3 locus(bf368584)
atherosclerosis	intronic lncrna in enpp2 locus(aw902654)
atherosclerosis	intronic lncrna in etaa1 locus(bf328128)
atherosclerosis	intronic lncrna in fig4 locus(bf893233)
atherosclerosis	intronic lncrna in hnrnpl locus(aw805690)
atherosclerosis	intronic lncrna in igfbp7 locus(aw835362)
atherosclerosis	intronic lncrna in il4r locus(bf846679)
atherosclerosis	intronic lncrna in kiaa1217 locus(aw837930)
atherosclerosis	intronic lncrna in klhdc4 locus(bf368582)
atherosclerosis	intronic lncrna in lrrc16a locus(bf336807)
atherosclerosis	intronic lncrna in map3k1 locus(bf894801)
atherosclerosis	intronic lncrna in map3k14 locus(bf754634)
atherosclerosis	intronic lncrna in mapk1 locus(be081324)
atherosclerosis	intronic lncrna in mcph1 locus(be087324)
atherosclerosis	intronic lncrna in med12l locus(ck327189)
atherosclerosis	intronic lncrna in myo5a locus(bf848956)
atherosclerosis	intronic lncrna in ndrg1 locus(bf371714)
atherosclerosis	intronic lncrna in nhlrc2 locus(be141765)
atherosclerosis	intronic lncrna in ociad1 locus(be008080)
atherosclerosis	intronic lncrna in pacsin2 locus(bf332457)
atherosclerosis	intronic lncrna in pdap1 locus(bf335132)
atherosclerosis	intronic lncrna in pfdn1 locus(ck327138)
atherosclerosis	intronic lncrna in phf12 locus(bg004232)
atherosclerosis	intronic lncrna in plcb1 locus(be069131)
atherosclerosis	intronic lncrna in ppp2r2a locus(aw819948)
atherosclerosis	intronic lncrna in ppp3cb locus(ck327191)
atherosclerosis	intronic lncrna in pten locus(aw836810)
atherosclerosis	intronic lncrna in pvrl2 locus(bf803619)
atherosclerosis	intronic lncrna in rad54l locus(bf736301)
atherosclerosis	intronic lncrna in rapgef2 locus(aw865762)
atherosclerosis	intronic lncrna in raph1 locus(be174039)
atherosclerosis	intronic lncrna in rbm47 locus(aw748493)
atherosclerosis	intronic lncrna in rbm47 locus(aw834040)
atherosclerosis	intronic lncrna in rnf43 locus(aw879689)
atherosclerosis	intronic lncrna in sec31a locus(aw935931)
atherosclerosis	intronic lncrna in slc43a2 locus(bf998295)
atherosclerosis	intronic lncrna in slc4a7 locus(bf364145)
atherosclerosis	intronic lncrna in sobp locus(be156252)
atherosclerosis	intronic lncrna in sppl3 locus(bg009898)
atherosclerosis	intronic lncrna in sqstm1 locus(bf364433)
atherosclerosis	intronic lncrna in ston2 locus(bf749179)
atherosclerosis	intronic lncrna in tgfbr2 locus(aw880165)
atherosclerosis	intronic lncrna in thrb locus(ck327188)
atherosclerosis	intronic lncrna in tiam2 locus(ck327079)
atherosclerosis	intronic lncrna in tyk2 locus(bf894811)
atherosclerosis	intronic lncrna in ush1c locus(aw749983)
atherosclerosis	intronic lncrna in vti1a locus(aw835433)
atherosclerosis	intronic lncrna in vti1a locus(bf357735)
atherosclerosis	intronic lncrna in wdr37 locus(bf897833)
atherosclerosis	intronic lncrna in xrcc1 locus(bf926453)
atherosclerosis	intronic lncrna in znf385d locus(aw836835)
atherosclerosis	intronic lncrna in znf586 locus(be156164)
atherosclerosis	lncrna in c3orf47 locus(aw601510)
atherosclerosis	lncrna in loc387647 locus(aw366194)
atherosclerosis	lncrna in loc92973 locus(bf364175)
atherosclerosis	lncrna in miat locus(bf875772)
atherosclerosis	lncrna in ncrna00085 locus(aw880028)
atherosclerosis	lncrna in snord89 locus(bf893393)
atherosclerosis	intergenic lncrna(be008094)
atherosclerosis	intergenic lncrna(be155946)
atherosclerosis	intergenic lncrna(be702744)
atherosclerosis	intergenic lncrna(bf736784)
atherosclerosis	intergenic lncrna(bf754591)
atherosclerosis	intergenic lncrna(bf918966)
atherosclerosis	intergenic lncrna(bf944704)
atherosclerosis	intergenic lncrna(bf956245)
atherosclerosis	intronic lncrna in arhgap12 locus(be007885)
atherosclerosis	intronic lncrna in arrb1 locus(bf944729)
atherosclerosis	intronic lncrna in ascc3 locus(aw937483)
atherosclerosis	intronic lncrna in atf3 locus(bf875569)
atherosclerosis	intronic lncrna in c11orf49 locus(aw846670)
atherosclerosis	intronic lncrna in c16orf46 locus(bf364131)
atherosclerosis	intronic lncrna in c20orf7 locus(be089575)
atherosclerosis	intronic lncrna in ctnnd1 locus(bf919473)
atherosclerosis	intronic lncrna in dazap1 locus(bg010309)
atherosclerosis	intronic lncrna in dip2b locus(aw852151)
atherosclerosis	intronic lncrna in dst locus(aw860958)
atherosclerosis	intronic lncrna in enosf1 locus(bf334142)
atherosclerosis	intronic lncrna in gldn locus(aw901803)
atherosclerosis	intronic lncrna in gphn locus(be160464)
atherosclerosis	intronic lncrna in itpr1 locus(bf857841)
atherosclerosis	intronic lncrna in lepr locus(ck327186)
atherosclerosis	intronic lncrna in maea locus(be168993)
atherosclerosis	intronic lncrna in map2k5 locus(bf893298)
atherosclerosis	intronic lncrna in mkl1 locus(bf898694)
atherosclerosis	intronic lncrna in n4bp2l2 locus(bq316935)
atherosclerosis	intronic lncrna in nbpf10 locus(bg004239)
atherosclerosis	intronic lncrna in nkain2 locus(be160056)
atherosclerosis	intronic lncrna in nop58 locus(aw865910)
atherosclerosis	intronic lncrna in nr2c2 locus(be166370)
atherosclerosis	intronic lncrna in pask locus(be168353)
atherosclerosis	intronic lncrna in ppp4r1 locus(be003587)
atherosclerosis	intronic lncrna in sorbs1 locus(bf368581)
atherosclerosis	intronic lncrna in stx12 locus(aw820168)
atherosclerosis	intronic lncrna in tmem189-ube2v1 locus(be062809)
atherosclerosis	intronic lncrna in tnk2 locus(ck327106)
atherosclerosis	intronic lncrna in ube2v1 locus(be062809)
atherosclerosis	intronic lncrna in usp15 locus(bf894929)
atherosclerotic vascular disease	h19
atherosclerotic vascular disease	bc200
atherosclerotic vascular disease	p53 mrna
atherosclerotic vascular disease	uca1
atherosclerotic vascular disease	malat1
atherosclerotic vascular disease	hotair
atherosclerotic vascular disease	disc2
atherosclerotic vascular disease	wt1-as
atherosclerotic vascular disease	meg3
atherosclerotic vascular disease	7sk
atherosclerotic vascular disease	gtl2-as
atherosclerotic vascular disease	ahif
atherosclerotic vascular disease	nespas
atherosclerotic vascular disease	tie-1as
atherosclerotic vascular disease	evf2
atherosclerotic vascular disease	xist
atherosclerotic vascular disease	nron
atherosclerotic vascular disease	gas5
atherosclerotic vascular disease	21a
atherosclerotic vascular disease	anti-nos2a
atherosclerotic vascular disease	sra
atherosclerotic vascular disease	hulc
atherosclerotic vascular disease	hy1
atherosclerotic vascular disease	hy3
atherosclerotic vascular disease	uc.160+
atherosclerotic vascular disease	uc.346+
atherosclerotic vascular disease	uc283+a
atherosclerotic vascular disease	terra
atherosclerotic vascular disease	fmr1-as1(asfmr1)
atherosclerotic vascular disease	mer11c
atherosclerotic vascular disease	rmrp
atherosclerotic vascular disease	atxn8os
atherosclerotic vascular disease	miat
atherosclerotic vascular disease	cbr3-as1(plncrna-1)
atherosclerotic vascular disease	dgcr5
atherosclerotic vascular disease	bc1
atherosclerotic vascular disease	linc-md1
atherosclerotic vascular disease	ncrms
atherosclerotic vascular disease	pink1-as(napink1)
atherosclerotic vascular disease	ipw
atherosclerotic vascular disease	prins
atherosclerotic vascular disease	l1pa16
atherosclerotic vascular disease	e2f4 antisense
atherosclerotic vascular disease	ptenp1
atherosclerotic vascular disease	kcnq1ot1
atherosclerotic vascular disease	har1a(har1f)
atherosclerotic vascular disease	ncran
atherosclerotic vascular disease	ak023948
atherosclerotic vascular disease	nama
atherosclerotic vascular disease	uc.159
atherosclerotic vascular disease	uc.21
atherosclerotic vascular disease	uc.72
atherosclerotic vascular disease	har1b(har1r)
atherosclerotic vascular disease	tp53tg1
atherosclerotic vascular disease	lincrna-p21
atherosclerotic vascular disease	bc040587
atherosclerotic vascular disease	loc285194
atherosclerotic vascular disease	bace1as
atherosclerotic vascular disease	lsinct5
atherosclerotic vascular disease	uc.338
atherosclerotic vascular disease	air
atherosclerotic vascular disease	neat-1
atherosclerotic vascular disease	mir155hg
atherosclerotic vascular disease	sox2ot
atherosclerotic vascular disease	fmr1-as1
atherosclerotic vascular disease	igf2as
atherosclerotic vascular disease	ndm29(29a)
atherosclerotic vascular disease	deltamycn
atherosclerotic vascular disease	mycnos
atherosclerotic vascular disease	ndm29
atherosclerotic vascular disease	uc.279
atherosclerotic vascular disease	uc.347
atherosclerotic vascular disease	uc.350
atherosclerotic vascular disease	uc.364
atherosclerotic vascular disease	uc.379
atherosclerotic vascular disease	uc.446
atherosclerotic vascular disease	uc.460
atherosclerotic vascular disease	spry4-it1
atherosclerotic vascular disease	nkx2.2as
atherosclerotic vascular disease	rncr2
atherosclerotic vascular disease	htr2a-as1(antisense htr)
atherosclerotic vascular disease	heih
[truncated: 28,136 more rows]
